# Supplementary material for: Mining glycosylation-related prognostic lncRNAs and constructing a prognostic model for overall survival prediction in glioma: A study based on bioinformatics analysis
Source: Medicine (Baltimore). 2023 May 5;102(18):e33569. doi: 10.1097/MD.0000000000033569 (PMC10158895; doi:10.1097/MD.0000000000033569)
Supplement: Supplementary file 1 [file medi-102-e33569-s001.xlsx]

## Sheet: Sheet1
Table S1:The PCR primers for AC083799.1, AC062021.1, SNHG6, LINC00507, FAM66C, DGCR10 and LINC00641
PCR Primers
Gene	Forward	Reverse
AC083799.1	GGAGGATCATCTGGAACTCTCA	GGTCAAGTTAGAGTGTCCAGTG
AC062021.1	AGACTGAACACTGCGCTAGG	CCAAGGGACATTTGGGTGAGT
SNHG6	TTAGTCATGCCGGTGTGGTG	TGGTACAACAGCAGGCTCTG
LINC00507	GGGATGCTGAAGTGATGGCT	CCATGAACCTCCACCACCTC
FAM66C	AGCAGGCCATTTCCAATCCA	TGCTTGCTTTGACCTCCCAA
DGCR10	ACTTAAGCTCCTCACCCCCA	AGGCACACAGTACATGACGG
LINC00641	CTGGATCATGGGGGCAGTTT	GGGAGTTGGTGAGGGAACAG
