# Supplementary material for: Mining glycosylation-related prognostic lncRNAs and constructing a prognostic model for overall survival prediction in glioma: A study based on bioinformatics analysis
Source: Medicine (Baltimore). 2023 May 5;102(18):e33569. doi: 10.1097/MD.0000000000033569 (PMC10158895; doi:10.1097/MD.0000000000033569)
Supplement: Supplementary file 2 [file medi-102-e33569-s002.xlsx]

## Sheet: Table S2
Table S2:By univariate cox ergression focused on selected glycosylation-related lnRNAs involved in survival data in TCGA
Gene	Univariate Cox regression in TCGA
	HR	HR.95L	HR.95H	pvalue
EDRF1-DT	0.343312	0.294801	0.399805	4.74618e-43
AL157392.3	0.404699	0.355599	0.460577	9.04861e-43
AL157700.1	0.472612	0.424463	0.526223	1.51235e-42
MIR9-3HG	0.584894	0.541523	0.631738	2.20125e-42
CYTOR	1.67003	1.55111	1.79806	3.64631e-42
WAC-AS1	0.251695	0.20613	0.307334	9.26249e-42
SLC25A21-AS1	0.679527	0.642361	0.718843	2.58186e-41
AP001486.2	0.403613	0.353304	0.461085	1.06609e-40
AL117339.4	0.472661	0.423371	0.52769	1.41774e-40
AC074286.1	0.647684	0.60739	0.69065	4.27817e-40
AL158212.3	0.396639	0.345824	0.454921	6.71777e-40
AL035530.2	0.372738	0.321872	0.431642	1.09693e-39
AL118505.1	0.700203	0.66401	0.738369	1.46721e-39
AC254562.3	0.503247	0.454245	0.557535	2.01149e-39
AC064875.1	1.45986	1.37956	1.54484	3.013e-39
AL160313.2	0.448184	0.397272	0.505622	6.82034e-39
LINC02587	1.34124	1.28327	1.40183	8.91524e-39
AL353796.1	0.297702	0.248027	0.357327	1.09256e-38
MIR155HG	1.79724	1.64524	1.96329	1.18027e-38
MIR4435-2HG	1.69814	1.56721	1.84001	2.85233e-38
SGMS1-AS1	0.429126	0.377316	0.48805	5.32533e-38
AC009227.1	0.66369	0.623477	0.706497	8.09526e-38
AC093895.2	1.45986	1.37791	1.54668	1.03422e-37
AC008669.1	0.371771	0.31935	0.432796	2.75419e-37
LINC01842	1.65038	1.52789	1.78269	3.88166e-37
BX640514.2	1.60614	1.49306	1.7278	4.57489e-37
AL157400.3	0.515928	0.465696	0.571578	9.53242e-37
LINC00641	0.463267	0.411239	0.521877	9.91552e-37
AL133415.1	1.57114	1.46479	1.68521	1.36087e-36
CEROX1	0.608001	0.562498	0.657185	4.68761e-36
LINC01943	1.76169	1.61239	1.92481	4.90232e-36
AC004803.1	0.377701	0.324191	0.440043	8.31359e-36
ENTPD1-AS1	0.322824	0.270262	0.38561	1.09672e-35
AC120036.4	0.506211	0.454802	0.563431	1.23515e-35
LINC01426	1.75056	1.60269	1.91207	1.68268e-35
LINC01614	1.56665	1.45962	1.68154	1.70958e-35
GDNF-AS1	0.675325	0.634723	0.718525	2.35051e-35
LINC01841	2.01418	1.80261	2.25058	3.9754e-35
AC131097.3	1.66208	1.53326	1.80173	5.28889e-35
AC007375.3	0.570619	0.521927	0.623854	6.38679e-35
AP006333.3	0.54988	0.499986	0.604753	6.81298e-35
AP001469.3	0.42072	0.366569	0.48287	7.41804e-35
AL049838.1	0.489353	0.436645	0.548423	1.01202e-34
DGCR9	0.553381	0.503529	0.608169	1.09599e-34
AC005070.3	0.381174	0.326355	0.445202	4.24022e-34
LINC00844	0.591388	0.543365	0.643654	5.29383e-34
AC073389.3	0.464663	0.410487	0.52599	8.53413e-34
ADGRA1-AS1	0.674538	0.632897	0.718919	9.27869e-34
AP006333.2	0.48039	0.426637	0.540915	9.41201e-34
AC073896.4	0.366161	0.310714	0.431503	3.90179e-33
AL023806.1	0.464662	0.409915	0.526722	4.36812e-33
AL008726.1	1.75623	1.60151	1.9259	5.17812e-33
AL365259.1	0.565	0.51452	0.620432	6.01428e-33
AL513534.3	0.376766	0.320807	0.442485	1.19635e-32
AC092162.2	0.588928	0.539717	0.642627	1.30026e-32
ZBTB20-AS4	0.537581	0.48526	0.595544	1.49536e-32
AL731533.2	0.472122	0.417104	0.534398	1.65158e-32
Z95115.1	0.3081	0.253637	0.374258	1.85054e-32
SNHG18	1.79259	1.62769	1.97419	2.034e-32
AC093673.1	2.2325	1.95467	2.54981	2.30325e-32
AC147651.4	1.8893	1.70046	2.09911	2.3954e-32
GAPLINC	1.54604	1.43793	1.66227	4.93027e-32
AC061992.2	1.60677	1.48471	1.73886	5.95561e-32
AL136964.1	0.639505	0.593569	0.688996	6.66632e-32
AL445524.1	2.50922	2.15228	2.92535	6.98475e-32
TMEM254-AS1	0.375748	0.318612	0.44313	2.86239e-31
AL158163.1	0.470693	0.414468	0.534546	3.66195e-31
TMEM72-AS1	0.502689	0.44757	0.564596	3.79089e-31
AC109439.2	0.647559	0.601708	0.696905	4.25015e-31
AC104825.1	0.350769	0.29385	0.418713	4.27711e-31
AC093010.3	0.478267	0.422174	0.541812	4.73025e-31
LNCTAM34A	1.74751	1.58989	1.92075	5.58624e-31
AC015540.1	0.662151	0.617397	0.71015	7.7242e-31
AL645608.6	0.593482	0.543152	0.648475	8.33319e-31
AC079089.1	0.640306	0.593598	0.690688	8.68179e-31
FLRT1	0.59689	0.54678	0.651593	8.89477e-31
AL022476.1	0.354208	0.29692	0.422549	9.27812e-31
AC093802.1	0.612117	0.56307	0.665436	1.06447e-30
AC010536.3	0.533744	0.479606	0.593992	1.23476e-30
AC048382.5	0.401236	0.343376	0.468845	1.41719e-30
AC069228.1	0.682678	0.639637	0.728615	1.50159e-30
AL135999.2	0.548988	0.495586	0.608143	1.56258e-30
AL117332.1	3.08714	2.54679	3.74214	1.61766e-30
AP000766.1	0.437042	0.379442	0.503386	1.681e-30
LINC01310	0.604211	0.554375	0.658529	1.83934e-30
LINC01993	1.48023	1.38427	1.58283	1.88518e-30
CRNDE	1.68152	1.53841	1.83794	2.30188e-30
AC104211.1	0.501293	0.445398	0.564203	2.39169e-30
AP000695.2	1.91656	1.71422	2.14278	3.03968e-30
AC026401.3	2.09848	1.8478	2.38316	3.33337e-30
AL359091.1	0.695559	0.65352	0.740302	3.58104e-30
LINC00836	0.722329	0.683049	0.763868	4.09482e-30
LBX2-AS1	2.21345	1.93062	2.53771	4.63074e-30
LINC02110	0.542628	0.48844	0.602828	4.75661e-30
AL592424.1	0.407011	0.348649	0.475144	5.07564e-30
AL353597.1	0.609863	0.559977	0.664194	6.81241e-30
AP000223.1	0.480932	0.423816	0.545746	7.55244e-30
AL391834.2	0.427954	0.369569	0.495562	8.19502e-30
TMEM220-AS1	1.77366	1.60622	1.95856	9.704e-30
DNAJC27-AS1	0.356338	0.298027	0.426057	1.07059e-29
AC244153.1	1.96354	1.74695	2.20698	1.106e-29
AC083864.2	0.612107	0.562128	0.666529	1.39369e-29
AL022313.4	0.745159	0.708039	0.784225	1.59311e-29
AL358334.3	1.9914	1.76635	2.24513	2.11471e-29
LINC02709	2.28239	1.97663	2.63545	2.44466e-29
TTC28-AS1	0.294381	0.237858	0.364335	2.53433e-29
AC003035.2	1.59888	1.47323	1.73526	2.66042e-29
SOCAR	1.8781	1.6825	2.09646	2.85829e-29
AC010729.1	1.56146	1.44455	1.68784	3.16182e-29
PAXBP1-AS1	0.301815	0.244795	0.372116	3.51747e-29
ASIC4-AS1	0.716151	0.675461	0.759292	4.74428e-29
NDUFA6-DT	0.29036	0.233773	0.360645	5.04047e-29
EPB41L4A-AS1	0.391933	0.332511	0.461974	6.00636e-29
AL390755.1	1.70661	1.55376	1.8745	6.06174e-29
AC092111.2	0.492213	0.434559	0.557516	7.00277e-29
AC003986.2	1.4851	1.3852	1.59222	8.96564e-29
OTUD6B-AS1	0.247804	0.193736	0.316962	1.13592e-28
AP003486.1	0.425616	0.366062	0.494857	1.15593e-28
C1RL-AS1	1.83382	1.64765	2.04103	1.22147e-28
RUNDC3A-AS1	0.555709	0.500904	0.616509	1.39831e-28
OSMR-AS1	1.77371	1.60285	1.96279	1.42082e-28
AL162171.3	0.498355	0.440618	0.563657	1.47463e-28
AL591848.4	0.429867	0.370258	0.499073	1.48044e-28
DGCR10	0.609283	0.55816	0.66509	1.55432e-28
LINC00941	1.56087	1.44259	1.68884	1.67192e-28
AC009102.2	0.677696	0.632585	0.726024	1.75806e-28
AL158166.2	2.32107	1.99954	2.6943	1.79455e-28
AC108463.2	1.81241	1.63118	2.01378	1.90125e-28
SLC6A1-AS1	0.561131	0.506527	0.621621	1.92247e-28
AC062021.1	0.756766	0.720297	0.795082	1.96777e-28
AL353751.1	0.46327	0.404196	0.530977	2.05941e-28
OLMALINC	0.39227	0.332265	0.463113	2.24637e-28
AC095057.3	0.45105	0.391629	0.519488	2.27963e-28
AC124312.2	0.668603	0.622495	0.718125	2.38711e-28
AC015967.1	0.528616	0.471932	0.592108	3.21666e-28
PVT1	1.8777	1.67856	2.10047	3.25107e-28
AL596087.2	1.47419	1.37581	1.57961	3.29206e-28
LINC01503	2.08339	1.82823	2.37416	3.37042e-28
AC022613.1	1.80266	1.62297	2.00223	3.85296e-28
AC245060.5	0.601511	0.549336	0.658641	4.76512e-28
WDFY3-AS2	0.445283	0.385382	0.514494	5.00377e-28
LOXL1-AS1	1.50987	1.40271	1.62521	5.32338e-28
SMIM25	1.56564	1.44513	1.6962	5.33578e-28
OBI1-AS1	0.676489	0.630849	0.725432	5.52202e-28
CARD8-AS1	2.25508	1.95001	2.60789	5.6205e-28
AC005696.4	0.665845	0.619159	0.716052	5.62579e-28
LEF1-AS1	1.70098	1.54686	1.87045	5.81375e-28
AC110285.1	0.646747	0.598238	0.69919	6.26916e-28
AC012213.4	0.651059	0.602923	0.703037	6.58024e-28
AC009495.3	1.53918	1.42482	1.66271	6.75995e-28
AC007938.1	0.604589	0.552504	0.661584	6.80954e-28
AC012645.1	0.337945	0.278276	0.41041	7.01818e-28
FAM222A-AS1	0.608352	0.556509	0.665024	7.71785e-28
AL158163.2	0.445337	0.385229	0.514825	7.87328e-28
KIAA2012-AS1	1.94798	1.72845	2.19539	8.25354e-28
ZNNT1	0.452633	0.39266	0.521766	8.26122e-28
FP325335.1	0.680481	0.635081	0.729127	8.54524e-28
AC093297.2	0.373205	0.312568	0.445605	1.21352e-27
AC020915.3	3.55186	2.82766	4.46155	1.22477e-27
PLBD1-AS1	1.83032	1.64157	2.04076	1.34527e-27
AL445309.1	0.530076	0.472815	0.594272	1.39657e-27
AF106564.1	0.697453	0.653584	0.744267	1.58891e-27
MAPT-AS1	0.618724	0.567413	0.674676	1.61818e-27
AC018730.1	0.466911	0.406985	0.53566	1.65139e-27
LINC01537	0.535542	0.478407	0.5995	2.01688e-27
Z97989.1	0.493438	0.434235	0.560712	2.42865e-27
AC015908.3	1.70847	1.55065	1.88236	2.47505e-27
AL441992.2	2.43651	2.07326	2.86342	3.03583e-27
AL021368.2	0.403548	0.342297	0.47576	3.28345e-27
AC011474.1	0.671123	0.624284	0.721476	3.29467e-27
AC023043.4	2.00847	1.76979	2.27935	3.29995e-27
AC009113.1	0.398679	0.337375	0.471123	3.62909e-27
CPB2-AS1	0.466565	0.406137	0.535983	4.64537e-27
AC012213.1	0.670557	0.62346	0.721211	5.545e-27
DNAJC3-DT	0.361081	0.299897	0.434747	5.70737e-27
AC138028.2	0.590666	0.536471	0.650336	7.96865e-27
AC009955.2	1.81137	1.62487	2.01927	8.53376e-27
LANCL1-AS1	0.519062	0.460393	0.585208	8.64338e-27
AL391834.1	0.469572	0.408931	0.539205	8.6576e-27
AP000757.1	0.536512	0.478717	0.601284	9.4043e-27
AC013451.1	1.7609	1.58764	1.95308	9.47303e-27
AL358933.1	0.49062	0.430657	0.558932	9.50255e-27
AC010864.1	0.385112	0.323351	0.458669	1.02241e-26
AC007406.5	0.295216	0.236076	0.369172	1.05702e-26
AC012593.1	0.602795	0.549399	0.661382	1.06225e-26
AC004067.1	1.91588	1.70068	2.15831	1.07058e-26
ZFHX2-AS1	0.521518	0.462865	0.587604	1.07918e-26
AL158835.2	0.508458	0.44916	0.575585	1.12766e-26
LINC02036	1.66001	1.51268	1.82169	1.15772e-26
AC004847.1	1.89155	1.68272	2.1263	1.27905e-26
LUCAT1	1.48246	1.37911	1.59356	1.28823e-26
MIR924HG	1.52233	1.40927	1.64446	1.35516e-26
LINC02440	0.721028	0.678956	0.765708	1.5239e-26
PAXIP1-AS2	2.27845	1.95798	2.65138	1.78802e-26
AC010226.1	2.07179	1.81179	2.3691	1.81175e-26
DICER1-AS1	0.321588	0.260936	0.396338	1.95931e-26
ARPP21-AS1	0.590376	0.535708	0.650622	2.16801e-26
LINC01936	1.80029	1.61525	2.00652	2.27697e-26
MYOSLID	1.66363	1.51446	1.82748	2.40802e-26
AL645608.2	0.663019	0.614539	0.715324	2.74751e-26
AC004158.1	0.547824	0.490157	0.612276	2.84433e-26
AL731569.1	0.415428	0.353144	0.488698	2.99757e-26
LINC01638	1.50181	1.39292	1.61921	3.31649e-26
AL049749.1	0.709271	0.665573	0.755837	3.38321e-26
AC073111.1	0.538524	0.480196	0.603936	3.61816e-26
TRHDE-AS1	0.690964	0.645228	0.739941	3.69634e-26
AL138762.2	0.396632	0.334014	0.470989	5.17293e-26
ITGA6-AS1	2.00341	1.76062	2.27969	5.53094e-26
AC092718.4	2.2864	1.96035	2.66667	5.96224e-26
LINC01929	1.6406	1.49617	1.79897	6.32055e-26
LINC00346	1.82907	1.63444	2.04688	7.09087e-26
AC004471.2	0.484922	0.423737	0.554941	7.16293e-26
AC073389.1	0.501925	0.441357	0.570804	8.11643e-26
AL354919.2	1.41631	1.32722	1.51139	8.67774e-26
AC103974.1	0.49974	0.439	0.568884	9.46213e-26
BX470102.1	1.84111	1.64204	2.06432	1.40026e-25
BASP1-AS1	0.668363	0.619715	0.720829	1.46588e-25
AL356056.2	0.546133	0.487418	0.61192	1.9362e-25
AL158835.1	0.476006	0.413993	0.547309	1.93922e-25
AL359643.3	3.12171	2.52001	3.86707	2.00066e-25
AC011912.1	0.536544	0.477229	0.60323	2.08786e-25
NNT-AS1	0.30046	0.239604	0.376772	2.16152e-25
AC091271.1	0.364985	0.301915	0.441231	2.16654e-25
NRAV	2.61807	2.18385	3.13863	2.43483e-25
AC099521.2	0.539157	0.479799	0.605858	3.04291e-25
ZNF236-DT	2.68406	2.22735	3.2344	3.21502e-25
AC013472.2	0.426911	0.363446	0.501459	3.5589e-25
AC025580.2	2.09094	1.81872	2.40392	3.59315e-25
AC008124.1	0.333607	0.271045	0.410609	3.75153e-25
LINC01287	0.535491	0.475783	0.602692	3.98912e-25
BAIAP2-DT	0.481331	0.419102	0.5528	4.1008e-25
LINC01270	2.12274	1.84076	2.44791	4.15115e-25
AC011346.1	0.396596	0.332864	0.472531	4.31435e-25
HAR1A	0.666091	0.616734	0.719398	4.44146e-25
AF131215.6	0.490678	0.428711	0.561602	4.83591e-25
SLC16A1-AS1	2.8603	2.34329	3.49138	5.07941e-25
AC107027.3	0.354544	0.29122	0.431636	5.18531e-25
AL132657.1	0.52946	0.469272	0.597368	5.26344e-25
HDAC2-AS2	0.476229	0.413571	0.54838	6.54909e-25
FGF13-AS1	0.6456	0.594046	0.701628	6.67876e-25
LINC00968	1.61274	1.47249	1.76634	7.31753e-25
SMCR5	0.605299	0.550102	0.666034	7.76852e-25
PAUPAR	1.61296	1.47257	1.76674	7.84803e-25
AC079414.3	0.375279	0.3113	0.452407	8.93545e-25
EGOT	1.64626	1.49683	1.8106	9.79464e-25
AC002116.2	2.31127	1.96958	2.71223	1.01843e-24
AP000695.1	1.93229	1.70386	2.19134	1.04541e-24
TOB1-AS1	0.374613	0.310542	0.451903	1.07353e-24
AC025211.1	0.623291	0.569459	0.682212	1.09115e-24
AL122035.1	0.435812	0.371798	0.510848	1.22114e-24
LINC02449	0.432288	0.368154	0.507594	1.37172e-24
LINC00205	0.46195	0.398436	0.535589	1.39993e-24
AL162231.2	1.74655	1.56962	1.94342	1.41118e-24
AC108134.2	1.73955	1.56423	1.93451	1.70634e-24
AL390066.2	1.9858	1.74048	2.2657	2.0456e-24
AL512625.2	0.612002	0.556832	0.672638	2.26754e-24
Z97653.1	0.537276	0.476744	0.605494	2.27854e-24
AL391684.1	0.498025	0.435407	0.569649	2.74957e-24
LINC00632	0.69563	0.648598	0.746073	2.9528e-24
DNMBP-AS1	0.665682	0.615423	0.720045	2.98423e-24
AC002401.4	1.48272	1.37412	1.5999	3.33688e-24
FAM201A	0.716392	0.671694	0.764065	3.42885e-24
AL589765.6	0.486479	0.423257	0.559145	3.50278e-24
WT1-AS	1.31718	1.2489	1.38919	3.516e-24
AC000068.2	0.555509	0.495747	0.622476	4.36515e-24
AL356019.2	0.395187	0.330154	0.473031	4.49484e-24
AL133355.1	0.374559	0.309616	0.453124	5.10074e-24
LINC02521	1.7692	1.58377	1.97632	5.52764e-24
AC007663.4	0.392001	0.326839	0.470153	5.72825e-24
AC027307.2	2.42112	2.03918	2.87461	5.8433e-24
AL390786.1	0.549607	0.489301	0.617346	5.89573e-24
AC069209.1	0.632611	0.578784	0.691443	5.97053e-24
LYPLAL1-DT	0.432668	0.367669	0.509158	6.30995e-24
AC002456.1	1.95145	1.71345	2.2225	7.12668e-24
AC105053.1	0.592659	0.535224	0.656257	8.40469e-24
LINC02817	1.54286	1.41784	1.67892	8.53486e-24
AC079411.1	0.535507	0.474071	0.604904	9.63593e-24
TUG1	0.350578	0.28572	0.430159	9.92725e-24
AC105383.1	0.552534	0.492117	0.620369	1.00657e-23
AC005920.4	0.545396	0.484484	0.613967	1.08972e-23
LINC01273	1.72511	1.55079	1.91901	1.08992e-23
AL445493.3	0.529258	0.467312	0.599416	1.26508e-23
AC023301.1	0.735203	0.692232	0.780841	1.36724e-23
AC084117.1	1.75323	1.57071	1.95696	1.37535e-23
USP30-AS1	1.62468	1.47736	1.78668	1.41795e-23
AC018816.1	1.85755	1.64515	2.09737	1.59143e-23
ARHGAP29-AS1	1.82979	1.6253	2.06	1.6369e-23
AC112220.2	2.38808	2.01315	2.83284	1.69275e-23
AP000350.5	0.48374	0.419429	0.557913	1.91275e-23
LINC00339	3.23063	2.56528	4.06856	2.13333e-23
RPARP-AS1	0.284798	0.222448	0.364624	2.21907e-23
SMAD9-IT1	0.591126	0.532977	0.655619	2.50279e-23
SBF2-AS1	1.89542	1.67101	2.14998	2.64129e-23
ID2-AS1	0.478354	0.413573	0.553283	3.01905e-23
WAKMAR2	1.87488	1.65593	2.12277	3.39334e-23
SCAT1	1.57514	1.4399	1.72308	3.41419e-23
MKX-AS1	0.559891	0.499255	0.627891	3.48962e-23
AL138960.1	0.540783	0.47891	0.61065	3.54372e-23
AC073636.1	0.541766	0.479949	0.611544	3.56107e-23
AC073611.1	2.20516	1.88596	2.57839	3.67425e-23
AC114316.1	0.550603	0.4893	0.619587	3.82233e-23
AL137191.1	1.98506	1.73289	2.27394	4.54138e-23
AC233296.1	0.679473	0.629369	0.733565	4.70112e-23
AC135782.1	0.633686	0.578846	0.693721	5.17607e-23
AC092720.2	0.700531	0.652739	0.751821	5.48527e-23
LINC02084	1.65223	1.49517	1.82579	6.67783e-23
LINC00994	0.609129	0.551922	0.672266	6.74736e-23
AL139274.2	0.524661	0.461461	0.596517	6.91222e-23
LINC02600	0.68022	0.62999	0.734456	7.19659e-23
AC027237.5	1.74532	1.56208	1.95005	7.46773e-23
AC090115.1	0.501659	0.437164	0.575669	8.78592e-23
LINC01508	1.47847	1.36737	1.5986	1.01804e-22
AL590666.2	0.644459	0.590286	0.703604	1.05021e-22
LINC02047	0.61537	0.558457	0.678083	1.06186e-22
SNHG14	0.578599	0.518527	0.645632	1.33371e-22
AC145098.1	1.98836	1.73242	2.2821	1.41847e-22
AL355512.1	1.75778	1.56971	1.96839	1.52512e-22
LNCOG	1.55988	1.42668	1.70551	1.62206e-22
AC093726.1	1.96995	1.71919	2.25728	1.67063e-22
AL513217.1	0.584296	0.524497	0.650913	1.7628e-22
AL008718.2	0.596027	0.537129	0.661383	1.8869e-22
AC007344.1	1.41776	1.32166	1.52084	1.88785e-22
AC108463.3	1.61446	1.46616	1.77776	1.9626e-22
ZNF710-AS1	0.472575	0.406385	0.549545	2.11668e-22
AC022306.2	0.365581	0.298511	0.447721	2.22964e-22
AC107375.1	0.499083	0.433814	0.574173	2.51256e-22
AL359878.1	0.553114	0.490815	0.62332	2.65268e-22
MIR3945HG	1.67636	1.51025	1.86075	2.92007e-22
BACE1-AS	0.372278	0.304884	0.454569	3.09028e-22
LINC02026	1.70686	1.53196	1.90173	3.22891e-22
AC022778.1	0.433325	0.36591	0.51316	3.23623e-22
FAM66C	0.383026	0.315444	0.465088	3.35351e-22
LINC00601	1.58482	1.44387	1.73954	3.35893e-22
AC093458.1	0.56967	0.508312	0.638435	3.75635e-22
AC124016.3	0.524422	0.460141	0.597683	3.87148e-22
AL357033.4	2.00979	1.74454	2.31538	4.21553e-22
LINC00900	1.87199	1.64812	2.12627	4.98222e-22
AC025917.1	0.602624	0.54361	0.668043	5.87379e-22
AL118558.3	0.44176	0.373938	0.521883	7.46604e-22
AC126407.1	0.657537	0.603607	0.716286	7.84286e-22
AC000067.1	1.73702	1.55183	1.94431	8.00473e-22
AL031587.1	0.628881	0.572041	0.691368	8.29048e-22
LINC00368	0.52394	0.459137	0.59789	8.35881e-22
LINC02432	1.53328	1.40477	1.67355	1.06848e-21
AC145343.1	2.2585	1.91113	2.66902	1.16476e-21
NKAIN3-IT1	0.693713	0.643597	0.747731	1.19406e-21
LINC01091	1.69476	1.52097	1.88841	1.21753e-21
AC245452.1	0.402528	0.333933	0.485212	1.33815e-21
INHBA-AS1	0.688539	0.637754	0.743368	1.34459e-21
MIR124-2HG	0.736661	0.69185	0.784376	1.36601e-21
ERVK9-11	2.00697	1.73943	2.31566	1.38158e-21
AC073254.1	0.429019	0.360541	0.510503	1.45453e-21
AC099850.4	2.26026	1.91078	2.67366	1.80865e-21
AL138724.2	2.58589	2.12562	3.14583	2.09545e-21
AC008897.3	0.525847	0.460525	0.600433	2.15085e-21
LINC00665	3.24571	2.54555	4.13846	2.17103e-21
PTCHD1-AS	1.77747	1.5784	2.00166	2.28808e-21
AL121908.1	0.705117	0.656011	0.757899	2.38911e-21
AC127502.2	1.89966	1.66374	2.16902	2.44202e-21
AC104985.1	0.613019	0.554039	0.678279	2.51627e-21
STX18-AS1	0.277377	0.212754	0.361629	2.64356e-21
AL118558.4	0.555147	0.491507	0.627029	2.70559e-21
AL596244.1	0.469171	0.40114	0.548738	2.84115e-21
AC010655.2	1.66841	1.50067	1.8549	2.84293e-21
AP002807.1	1.81644	1.60513	2.05557	3.10444e-21
AC110015.1	1.70148	1.52373	1.89997	3.68816e-21
AL049840.7	0.411993	0.342718	0.495271	3.70866e-21
AC010132.4	0.489008	0.421441	0.567409	4.13609e-21
LINC00599	0.728241	0.681765	0.777884	4.29646e-21
AC026992.2	0.586378	0.524753	0.655241	4.41955e-21
AL138955.1	0.548493	0.48405	0.621514	4.59372e-21
LINC00621	0.619315	0.560499	0.684303	4.90904e-21
LINC00294	0.324653	0.25683	0.410386	5.00273e-21
LINC00320	0.680679	0.628242	0.737493	5.22263e-21
NORAD	0.342102	0.273536	0.427855	5.50216e-21
AL354892.2	0.456469	0.387595	0.537582	5.58097e-21
AC137630.2	0.459852	0.391042	0.54077	5.79994e-21
LINC02609	1.60412	1.45348	1.77036	5.84533e-21
AL359922.2	0.62125	0.562484	0.686155	6.05773e-21
AP000255.1	0.526334	0.460235	0.601926	6.99945e-21
LINC01840	0.532837	0.467057	0.607881	7.65695e-21
AC007619.1	0.611458	0.551622	0.677784	7.82511e-21
AC079760.2	1.95858	1.70134	2.2547	8.16855e-21
AGBL5-IT1	0.430144	0.360441	0.513326	8.53211e-21
MALINC1	0.406323	0.33643	0.490737	8.65466e-21
AC002398.1	2.12438	1.81396	2.48791	8.85694e-21
LINC02454	1.50362	1.38038	1.63787	8.94709e-21
AL139407.1	0.539864	0.474389	0.614376	9.1981e-21
BCDIN3D-AS1	0.349042	0.279893	0.435275	9.29247e-21
AC254562.2	0.523616	0.457137	0.599762	9.66436e-21
SNAI3-AS1	0.346858	0.277692	0.433252	1.0474e-20
AL031666.1	1.7952	1.58751	2.03007	1.08582e-20
AC008760.2	1.42948	1.32604	1.54098	1.12275e-20
GTSE1-DT	0.485379	0.416929	0.565068	1.16852e-20
LINC01532	0.784204	0.745105	0.825354	1.212e-20
LINC01521	0.516201	0.449153	0.593258	1.21835e-20
AC016705.2	0.452072	0.38252	0.534269	1.22746e-20
LIFR-AS1	0.408109	0.33794	0.492849	1.27407e-20
AL450384.2	0.491038	0.422719	0.570398	1.34112e-20
AC026691.1	0.451768	0.382143	0.534079	1.34453e-20
HCG21	1.60456	1.45229	1.77281	1.48139e-20
AC010173.1	2.43116	2.01581	2.93208	1.48776e-20
AC064836.3	0.366777	0.296759	0.453314	1.69155e-20
AC004264.1	1.57643	1.43174	1.73573	1.91906e-20
AL731577.2	0.623569	0.564263	0.689108	1.99655e-20
AC025171.1	2.89317	2.31051	3.62276	2.06503e-20
LINC02447	1.95346	1.69522	2.25105	2.12527e-20
AC025162.2	0.549148	0.483627	0.623545	2.32381e-20
AC097358.2	1.77451	1.57122	2.0041	2.49819e-20
AC011899.2	1.69553	1.51585	1.89652	2.51359e-20
TRAF3IP2-AS1	0.360693	0.290477	0.447881	2.6681e-20
SND1-IT1	0.535541	0.469032	0.611481	2.70675e-20
AP004609.5	0.397095	0.326225	0.483361	3.32327e-20
LINC00863	0.527538	0.460377	0.604498	3.42596e-20
BX322234.1	1.88908	1.64975	2.16313	3.47923e-20
AC021739.5	0.575043	0.51108	0.647011	3.68916e-20
LINC01185	0.581298	0.517823	0.652555	3.73891e-20
LINC02015	1.59627	1.44473	1.76369	3.94058e-20
AL357992.1	1.58207	1.43448	1.74484	4.27818e-20
AC087854.1	0.392888	0.32179	0.479695	4.62316e-20
AC010834.3	0.486116	0.416633	0.567188	4.92663e-20
AC245052.4	2.10559	1.79543	2.46932	5.26385e-20
AC024270.4	0.55337	0.487456	0.628197	5.9908e-20
AC022034.4	1.58039	1.43266	1.74336	6.24014e-20
LINC02384	1.65392	1.48454	1.84262	7.01502e-20
ACTN1-AS1	1.66875	1.49492	1.86279	7.23413e-20
AC010255.1	1.35564	1.26985	1.44723	7.37783e-20
AC005790.1	1.68587	1.50684	1.88617	7.64646e-20
AC022762.2	0.522538	0.454467	0.600806	7.91029e-20
TPRG1-AS1	1.89629	1.65241	2.17616	8.19805e-20
HAR1B	0.661371	0.60503	0.722958	8.94128e-20
BX537318.1	2.11687	1.80066	2.4886	1.03332e-19
MIR22HG	2.0435	1.75116	2.38464	1.15967e-19
MAPT-IT1	0.610492	0.548711	0.679228	1.24023e-19
MIR600HG	0.560502	0.494555	0.635243	1.24977e-19
AC138028.1	0.61124	0.549517	0.679895	1.2613e-19
AL135999.3	0.640293	0.581306	0.705266	1.55105e-19
AC002429.2	0.685224	0.631297	0.743759	1.58866e-19
SILC1	0.692628	0.639567	0.750091	1.69479e-19
ARHGEF7-AS2	0.571455	0.506069	0.64529	1.78766e-19
AC009118.3	0.415683	0.343462	0.50309	1.96518e-19
LINC01914	1.5656	1.42019	1.7259	2.00152e-19
DPP10-AS1	0.691664	0.638378	0.749399	2.01072e-19
AL137025.1	0.714879	0.664464	0.769118	2.3547e-19
LINC00928	0.696809	0.644037	0.753906	2.46909e-19
AL359317.2	0.542393	0.474639	0.619818	2.56691e-19
LINC00158	0.597647	0.534157	0.668684	2.63244e-19
LINC02166	1.7978	1.58169	2.04343	2.78437e-19
ILF3-DT	0.355892	0.283908	0.446128	3.22935e-19
AC023762.1	0.601527	0.53819	0.672317	3.42799e-19
CATIP-AS1	1.85733	1.6218	2.12708	3.60032e-19
AC022034.1	1.46074	1.34436	1.58719	3.69686e-19
LINC01995	1.59386	1.43899	1.7654	3.95607e-19
HCP5	1.62424	1.46032	1.80655	4.03144e-19
AC068643.1	0.687809	0.633542	0.746724	4.45452e-19
AC140912.1	0.699067	0.646166	0.756299	4.78844e-19
AC013403.2	0.399948	0.326945	0.489253	5.0146e-19
AC010536.1	0.491039	0.419934	0.574184	5.03487e-19
LINC00237	0.664117	0.60686	0.726775	5.70001e-19
ZNF114-AS1	1.71512	1.52278	1.93176	6.14446e-19
AC023043.1	1.70018	1.5124	1.91129	6.23801e-19
LINC02058	0.716716	0.665943	0.771359	6.39945e-19
RGMB-AS1	0.4738	0.401815	0.558682	6.45029e-19
AP002840.2	1.64481	1.47378	1.83569	6.48754e-19
AC112491.1	1.66354	1.48657	1.86158	7.40521e-19
LINC01168	0.659179	0.601161	0.722797	7.59066e-19
AL162424.1	1.69947	1.51114	1.91128	8.78999e-19
AL391807.1	0.606002	0.542355	0.677118	8.98407e-19
AP001267.2	0.560525	0.492902	0.637425	1.09358e-18
LINC01271	1.94225	1.67555	2.2514	1.26377e-18
ZNF32-AS1	0.508764	0.437691	0.591377	1.33961e-18
AC124854.1	0.683078	0.627484	0.743596	1.36735e-18
PPP1R14B-AS1	1.74551	1.54165	1.97631	1.47791e-18
AL162431.1	0.401415	0.327483	0.492037	1.51553e-18
AC016876.2	0.444363	0.370794	0.532529	1.5862e-18
SP2-AS1	0.30591	0.234848	0.398475	1.60785e-18
AL512622.1	0.592021	0.526647	0.66551	1.62529e-18
AL354740.1	1.98608	1.70395	2.31491	1.66688e-18
ARHGEF26-AS1	0.59275	0.527421	0.666172	1.6669e-18
AL139246.4	0.611637	0.548036	0.682618	1.69844e-18
AC092384.3	0.573801	0.506797	0.649663	1.8216e-18
LINC01166	0.652651	0.593237	0.718016	1.91536e-18
LINC00887	1.58085	1.42686	1.75146	1.98893e-18
AC124248.1	1.67147	1.48992	1.87514	2.00858e-18
MYCNOS	0.629085	0.567088	0.69786	2.02885e-18
AL135925.1	0.534977	0.465056	0.61541	2.07336e-18
AL161645.1	0.586478	0.520399	0.660947	2.14705e-18
ZNF503-AS2	2.21211	1.85167	2.64272	2.1512e-18
AL021392.1	1.44771	1.33255	1.57282	2.16509e-18
AC025171.3	1.64795	1.47331	1.84329	2.32556e-18
AL583856.2	0.45698	0.383282	0.544849	2.60519e-18
LINC02035	0.359509	0.285659	0.45245	2.78063e-18
AC004854.2	1.96359	1.68714	2.28534	2.88643e-18
AL359541.2	0.549016	0.479704	0.628343	3.08739e-18
AC087752.4	0.476434	0.40306	0.563165	3.65849e-18
ZNF529-AS1	2.51174	2.04015	3.09234	3.95041e-18
AC007786.1	0.459048	0.384992	0.54735	4.17492e-18
LINC01918	0.62717	0.564416	0.696901	4.19421e-18
FOXD3-AS1	1.38604	1.28747	1.49216	4.20693e-18
AC116612.1	0.522825	0.451544	0.605358	4.2533e-18
AC018809.2	0.259265	0.191091	0.351761	4.25513e-18
AC002451.1	0.66857	0.610311	0.73239	4.92344e-18
AL157400.4	0.581721	0.514497	0.657728	5.29295e-18
AC116535.2	0.576204	0.508497	0.652927	5.42978e-18
AC090241.3	0.498497	0.425691	0.583753	5.51384e-18
ARNILA	0.575221	0.5074	0.652106	5.64373e-18
AC015987.1	1.66437	1.48268	1.86833	5.72781e-18
LINC01504	1.80481	1.57837	2.06374	6.01692e-18
AL133551.1	0.592772	0.526395	0.667518	6.09713e-18
AL136295.7	0.357573	0.283068	0.451688	6.31335e-18
MANCR	1.5789	1.42321	1.75163	6.53358e-18
LINC00239	1.66509	1.4828	1.86979	6.75613e-18
AC011474.2	0.615317	0.550932	0.687226	7.20892e-18
C1orf220	0.580083	0.512455	0.656635	7.25919e-18
U62317.1	1.58728	1.42859	1.76361	8.21489e-18
MIR4500HG	0.673013	0.614892	0.736628	8.45555e-18
AL355578.1	0.619767	0.555698	0.691224	8.46852e-18
AC026790.2	0.629994	0.566944	0.700057	8.86815e-18
AL158055.1	0.65768	0.597651	0.723738	9.40699e-18
AC091563.1	0.531002	0.459499	0.613632	9.64965e-18
AL162426.1	0.604149	0.538397	0.677932	1.01845e-17
AC016717.2	0.751067	0.703413	0.80195	1.13724e-17
VASH1-AS1	0.467512	0.392768	0.556481	1.18566e-17
PSMB8-AS1	2.05793	1.74408	2.42825	1.249e-17
KDM2B-DT	0.387322	0.311556	0.481513	1.33895e-17
TSC22D1-AS1	0.514173	0.441119	0.599325	1.77353e-17
AL138767.3	0.645741	0.583833	0.714215	1.81089e-17
LINC01182	0.565929	0.496239	0.645407	2.0533e-17
AL162727.1	1.56951	1.41396	1.74217	2.55762e-17
AL355916.2	0.729387	0.677977	0.784695	2.63544e-17
LNCARSR	1.80786	1.57579	2.07409	2.9691e-17
AC005962.1	0.480224	0.404991	0.569432	3.24185e-17
AC009690.2	2.17725	1.81724	2.60858	3.24937e-17
AC026585.1	0.548971	0.477526	0.631106	3.44878e-17
VIM-AS1	1.90788	1.64169	2.21724	3.58029e-17
LINC01545	0.559056	0.488281	0.640088	3.75887e-17
Z82196.1	0.585878	0.517311	0.663534	3.80076e-17
TRAPPC12-AS1	0.639502	0.576231	0.709721	4.07706e-17
AC118754.1	0.552075	0.480701	0.634047	4.07938e-17
DARS-AS1	2.16066	1.80459	2.58699	5.07019e-17
AL591684.2	0.545234	0.473114	0.628348	5.33992e-17
LINC00882	0.520107	0.446289	0.606135	5.73308e-17
VCAN-AS1	0.64912	0.586642	0.718252	5.80504e-17
LINC01871	1.64521	1.46412	1.84869	5.86011e-17
AC010754.1	1.42692	1.31285	1.5509	6.10419e-17
FAM181A-AS1	1.5004	1.36411	1.6503	6.77137e-17
AC110491.1	0.751418	0.702666	0.803552	6.80287e-17
AC024560.3	0.578669	0.508932	0.657961	6.88099e-17
AC063977.6	1.77033	1.5481	2.02446	7.09175e-17
LINC01275	1.65731	1.47176	1.86625	7.4802e-17
NIFK-AS1	0.251571	0.181746	0.348222	8.83033e-17
AC026471.1	0.359824	0.282744	0.457917	9.55564e-17
AC010285.1	0.568431	0.497512	0.64946	9.72917e-17
Z98257.1	1.44915	1.32755	1.5819	1.07975e-16
AC125616.1	0.702289	0.645991	0.763494	1.13707e-16
AL139246.1	0.634046	0.569284	0.706174	1.14544e-16
AC122707.1	0.689697	0.631679	0.753044	1.16753e-16
NUTM2B-AS1	0.43464	0.35684	0.529401	1.22873e-16
AC139768.1	0.452017	0.374535	0.545528	1.26736e-16
SNHG26	1.51302	1.37167	1.66894	1.27904e-16
AC233976.1	0.630196	0.564907	0.703031	1.29212e-16
AC004988.1	1.49722	1.36052	1.64766	1.43186e-16
AC100849.1	1.55759	1.40215	1.73025	1.43639e-16
AC078883.1	2.31536	1.89667	2.82649	1.5906e-16
MIR210HG	1.66262	1.47329	1.87628	1.69042e-16
AC124798.1	0.620546	0.55397	0.695124	1.71572e-16
AC010501.2	0.539679	0.466026	0.624974	1.74454e-16
OIP5-AS1	0.32457	0.248273	0.424312	1.86781e-16
AC010273.3	1.63276	1.45271	1.83511	1.96047e-16
AC012360.3	0.392501	0.314081	0.490502	1.97202e-16
AC015922.3	1.74826	1.53027	1.99731	2.01756e-16
AC015961.1	0.667452	0.606098	0.735017	2.07544e-16
AC148477.1	0.684866	0.625603	0.749743	2.45979e-16
AC093627.4	1.96109	1.66939	2.30377	2.47185e-16
AC046195.1	0.605159	0.536665	0.682395	2.4959e-16
DLGAP4-AS1	1.94379	1.65797	2.27889	2.59998e-16
AC004921.1	1.63901	1.45615	1.84483	2.6951e-16
AP000662.1	0.503829	0.427521	0.593757	2.81562e-16
AC007292.1	0.449824	0.371458	0.544723	2.83967e-16
AL139352.1	0.625343	0.558742	0.699883	3.06756e-16
AC008438.2	0.617348	0.549722	0.693294	3.70114e-16
AL365205.4	0.581498	0.510322	0.662602	4.00859e-16
AC105206.2	0.546139	0.471982	0.631948	4.51506e-16
AL450326.1	0.608357	0.53958	0.6859	4.68563e-16
GNAS-AS1	1.78061	1.54892	2.04695	4.97365e-16
LINC02345	1.72094	1.5092	1.96238	5.30705e-16
LINC02175	0.588794	0.517892	0.669404	5.92193e-16
AC019205.1	0.478026	0.399665	0.57175	6.47378e-16
AL078604.2	1.59995	1.42748	1.79326	6.71419e-16
AC107398.3	0.750814	0.700362	0.804902	6.74062e-16
AC015922.2	1.74963	1.52748	2.00409	6.77426e-16
RNU6ATAC35P	0.625337	0.557982	0.700823	6.81299e-16
Z94160.1	0.628287	0.561202	0.703392	7.20247e-16
AL022337.1	0.667517	0.604926	0.736583	8.54747e-16
AC090409.1	1.6798	1.48041	1.90606	8.61215e-16
GUSBP11	0.474491	0.395635	0.569063	9.01863e-16
NRXN2-AS1	0.567973	0.494795	0.651975	9.12167e-16
MIR34AHG	1.74097	1.52055	1.99334	9.94302e-16
AC006538.1	0.552477	0.477894	0.6387	1.06664e-15
AC073896.2	2.37524	1.92209	2.93523	1.1493e-15
RNF157-AS1	0.569336	0.495945	0.653588	1.24643e-15
AL122058.1	0.61319	0.543943	0.691251	1.24837e-15
MSH2-OT1	0.58702	0.515146	0.668922	1.30765e-15
LINC01146	1.37073	1.26846	1.48124	1.57235e-15
AC037198.1	1.54398	1.38751	1.71809	1.61837e-15
BBOX1-AS1	1.59718	1.42321	1.79242	1.75253e-15
LHX5-AS1	0.771107	0.72326	0.822119	1.82211e-15
AL031055.1	2.05944	1.72335	2.46108	1.90412e-15
AP000866.6	0.587289	0.514919	0.669831	2.15045e-15
AC126773.6	0.510781	0.432647	0.603025	2.16904e-15
PCOTH	1.86571	1.59908	2.1768	2.25966e-15
ZNF32-AS2	0.522454	0.444894	0.613535	2.41161e-15
AC083867.2	0.663567	0.599439	0.734556	2.59711e-15
AC021483.2	2.09873	1.74642	2.52212	2.64402e-15
SOX21-AS1	0.63511	0.567472	0.71081	2.76104e-15
AC005264.1	1.66771	1.46887	1.89346	2.88566e-15
AL592166.1	2.15258	1.77953	2.60384	2.89379e-15
LINC01963	0.405057	0.323642	0.506954	2.9339e-15
LINC01506	1.54919	1.38955	1.72717	3.04945e-15
AC018685.2	0.564985	0.490214	0.65116	3.19399e-15
AC092691.1	0.611764	0.541362	0.691321	3.3282e-15
AC244517.7	0.611101	0.540614	0.690779	3.37896e-15
AC120114.1	0.569194	0.494645	0.654978	3.60565e-15
AC009495.1	1.76527	1.53197	2.0341	3.90555e-15
AC011899.3	1.64019	1.44967	1.85575	4.02617e-15
AC004233.1	0.613287	0.542819	0.692903	4.12775e-15
AL157838.1	1.78967	1.5466	2.07093	5.49977e-15
AC107959.3	1.51978	1.36813	1.68824	5.98608e-15
LINC00337	1.63887	1.44751	1.85551	6.26732e-15
AC004233.2	0.67163	0.607657	0.742337	6.48836e-15
AL021707.2	0.376933	0.294912	0.481767	6.55024e-15
AC105345.1	0.552475	0.47588	0.641398	6.58002e-15
AC120053.1	0.376937	0.294835	0.481903	7.01771e-15
DLGAP1-AS1	2.07167	1.72444	2.4888	7.15392e-15
AC121493.1	0.601929	0.529648	0.684073	7.41361e-15
AL354863.1	0.744688	0.691318	0.802178	7.88184e-15
AC138207.4	1.76454	1.52898	2.0364	7.98883e-15
CNIH3-AS2	1.38353	1.27471	1.50163	8.00182e-15
TMCC1-AS1	0.4317	0.349162	0.533749	8.56166e-15
AC087645.2	1.57642	1.40519	1.76851	8.60968e-15
EXOSC10-AS1	2.01044	1.68525	2.39837	8.64803e-15
AL121956.4	0.696354	0.635486	0.763053	8.86247e-15
AL022069.1	0.601626	0.529055	0.68415	9.36413e-15
AC026780.2	0.66516	0.599794	0.737649	1.11456e-14
AC007743.1	0.581991	0.507302	0.667677	1.12415e-14
AC016866.1	0.595019	0.521528	0.678866	1.17689e-14
AC090198.1	0.373901	0.291213	0.480068	1.21433e-14
LINC00886	1.64042	1.44645	1.86039	1.26611e-14
UBE2D3-AS1	3.03067	2.28605	4.01784	1.28405e-14
AL159169.2	0.56253	0.485962	0.651161	1.29137e-14
AC008507.2	0.587434	0.512988	0.672684	1.42156e-14
AC008438.1	0.39907	0.315806	0.504287	1.42643e-14
AL603756.1	0.600757	0.527491	0.684199	1.60249e-14
AP001542.3	1.8102	1.55575	2.10627	1.61094e-14
AL391840.1	0.664585	0.598751	0.737657	1.62998e-14
AL022328.1	0.596862	0.52317	0.680935	1.64823e-14
SNHG19	0.53651	0.457565	0.629076	1.75372e-14
ACSL6-AS1	0.642887	0.574219	0.719767	1.78122e-14
AP001505.1	0.536471	0.457448	0.629144	1.86442e-14
AC011477.2	0.43902	0.355129	0.542728	2.77483e-14
AL121890.5	0.607942	0.534783	0.69111	2.79392e-14
LINC00940	0.708349	0.648129	0.774165	2.81416e-14
AC009126.1	0.3375	0.255103	0.44651	2.82726e-14
ELOA-AS1	2.63492	2.05222	3.38307	3.01243e-14
DAAM2-AS1	0.728466	0.671263	0.790543	3.12816e-14
AC060766.7	1.72315	1.49715	1.98328	3.30504e-14
AC107068.1	0.361165	0.277567	0.46994	3.40768e-14
FAM13A-AS1	0.561257	0.483401	0.651651	3.43707e-14
AL160191.1	0.661014	0.593918	0.735691	3.43939e-14
AC005034.6	0.522983	0.442161	0.618579	3.79286e-14
LINC01122	0.668197	0.601875	0.741826	4.04944e-14
LINC02611	1.76475	1.52292	2.045	4.23346e-14
AC083799.1	2.47656	1.95678	3.1344	4.51247e-14
PRRT3-AS1	1.71821	1.49282	1.97763	4.53453e-14
AC074011.1	1.64367	1.44435	1.87048	4.90374e-14
AC012558.1	0.714067	0.654159	0.779462	4.96621e-14
LINC02559	0.646349	0.576957	0.724087	5.01761e-14
AC098851.1	1.66174	1.45556	1.89711	5.73055e-14
AC140481.1	0.572469	0.494941	0.662142	5.79114e-14
CASC8	1.61628	1.42574	1.83229	6.28188e-14
AL158071.5	0.58364	0.507	0.671865	6.5281e-14
STRA6LP	0.613348	0.539736	0.696998	6.69577e-14
AC091182.1	1.37191	1.26294	1.49027	6.96132e-14
AC025031.4	0.608443	0.534194	0.693011	7.28526e-14
PINK1-AS	2.4215	1.92049	3.0532	7.56568e-14
LINC01877	0.696531	0.633499	0.765836	7.86813e-14
LINC00324	1.92991	1.62416	2.29322	7.96203e-14
AL121820.1	0.570879	0.492764	0.661376	8.21308e-14
AL356489.2	0.66512	0.597543	0.740338	8.66134e-14
AP003392.3	1.85465	1.57673	2.18156	8.8165e-14
ARHGAP5-AS1	0.452002	0.366833	0.556945	9.02046e-14
AC105219.1	0.515357	0.43286	0.613576	9.48041e-14
LINC02371	0.565293	0.486473	0.656883	9.6797e-14
LINC01089	0.554773	0.475063	0.647859	9.70234e-14
RFPL1S	0.724114	0.665109	0.788354	9.80316e-14
AC112187.3	0.588071	0.511309	0.676357	1.01218e-13
AC087672.2	1.63853	1.43847	1.86641	1.0669e-13
AC069224.2	0.481974	0.397415	0.584524	1.21155e-13
AL031658.2	0.734406	0.676796	0.796921	1.30064e-13
TRG-AS1	1.64535	1.44216	1.87717	1.31824e-13
RBPMS-AS1	1.505	1.35063	1.67701	1.3247e-13
SLC9A3-AS1	0.556579	0.476602	0.649977	1.33025e-13
LINC02603	1.66191	1.45267	1.90129	1.37508e-13
AC024075.1	0.572268	0.493564	0.663522	1.42651e-13
LINC01765	1.2909	1.20625	1.38149	1.5952e-13
LINC02207	1.4675	1.32521	1.62507	1.69408e-13
IBA57-DT	0.593045	0.516108	0.681452	1.71057e-13
AC124067.2	1.62108	1.42553	1.84345	1.76075e-13
LINC00574	0.676593	0.609785	0.75072	1.76662e-13
LINC02542	1.63613	1.43519	1.86522	1.78814e-13
MESTIT1	0.669875	0.602098	0.74528	1.81348e-13
LINC02773	1.71468	1.48524	1.97958	1.88056e-13
AC099794.1	1.48146	1.33415	1.64504	1.9107e-13
LINC00571	1.73018	1.49496	2.00242	1.93587e-13
AC010168.2	1.68621	1.46692	1.93829	1.97553e-13
LINC01278	0.270455	0.190836	0.383291	1.9788e-13
AC104088.1	0.664394	0.595748	0.74095	2.00721e-13
AL450306.1	0.625593	0.551999	0.708998	2.04732e-13
AC009019.1	0.570012	0.490469	0.662455	2.29891e-13
AL021368.3	0.653209	0.582891	0.732009	2.33054e-13
AL355922.1	1.35263	1.24757	1.46655	2.44746e-13
AL133342.1	1.81002	1.5435	2.12257	2.86087e-13
ADAMTS9-AS2	1.73888	1.49855	2.01776	3.10125e-13
AC019080.1	0.350225	0.264092	0.46445	3.21995e-13
AC097504.2	1.54212	1.37235	1.7329	3.36546e-13
AC005383.1	0.698873	0.634561	0.769702	3.48062e-13
AC026356.1	1.81229	1.54399	2.1272	3.49954e-13
AC006111.3	0.607538	0.531069	0.695018	3.85163e-13
AC005544.1	0.679568	0.612242	0.754299	3.95692e-13
LINC02043	0.645358	0.573328	0.726438	4.07848e-13
AL021395.1	0.765988	0.712727	0.823229	4.16389e-13
ZNF213-AS1	0.388448	0.30081	0.501618	4.20896e-13
AC104083.1	0.627796	0.553538	0.712016	4.22241e-13
AD000671.3	1.86461	1.57495	2.20754	4.72179e-13
AC090578.1	0.615493	0.539629	0.702022	4.77945e-13
AC004039.1	0.57626	0.496253	0.669165	4.91611e-13
AC018647.1	0.633783	0.559962	0.717337	5.28556e-13
SNHG1	0.479078	0.392221	0.585169	5.58555e-13
HECW2-AS1	1.58214	1.39646	1.79251	5.89764e-13
AC003102.1	0.453286	0.365409	0.562295	6.19629e-13
U62317.3	0.521232	0.436402	0.622552	6.51615e-13
PCED1B-AS1	1.57594	1.39206	1.78411	6.69193e-13
AF131215.5	0.652129	0.580314	0.732831	6.88633e-13
AC026369.1	0.718771	0.656769	0.786627	7.26399e-13
C17orf102	0.716313	0.653883	0.784704	7.44404e-13
AC022395.1	0.619	0.542921	0.705739	7.57547e-13
LINC01023	1.80149	1.53366	2.1161	7.64285e-13
AC122129.1	0.684827	0.617458	0.759546	7.75009e-13
AC000068.1	0.572038	0.490971	0.66649	7.85993e-13
AC022150.3	0.687984	0.62106	0.762118	7.90923e-13
AL109936.3	1.47572	1.32662	1.64157	8.0076e-13
AC243654.3	0.580559	0.500121	0.673934	8.93507e-13
AC068234.2	1.5583	1.37956	1.7602	9.58227e-13
AC004816.2	1.52854	1.3602	1.71772	1.02328e-12
AC008610.1	0.589581	0.509562	0.682165	1.25219e-12
AL035252.3	0.654129	0.581739	0.735528	1.3108e-12
LINC01137	1.97352	1.63538	2.38156	1.34522e-12
C8orf31	0.47642	0.388118	0.584811	1.3481e-12
CELF2-AS1	0.726096	0.664349	0.793583	1.68314e-12
AC012508.1	0.681718	0.612899	0.758263	1.70504e-12
AC009065.2	0.643709	0.569576	0.727491	1.70865e-12
ADORA2A-AS1	0.611893	0.533826	0.701376	1.74267e-12
AC025287.2	0.537317	0.451981	0.638766	1.93058e-12
HCG18	0.319763	0.232631	0.439531	2.14752e-12
AC053513.2	0.688963	0.62089	0.7645	2.23399e-12
AC022893.2	0.75725	0.700667	0.818403	2.25764e-12
SNHG6	0.376253	0.28624	0.494573	2.44082e-12
AL357140.2	2.16064	1.74147	2.68071	2.54024e-12
AL353604.1	0.546382	0.461215	0.647275	2.72648e-12
AL353743.2	0.646606	0.572192	0.730697	2.75369e-12
AC092384.2	0.638959	0.563301	0.724778	3.25949e-12
ACAP2-IT1	0.642726	0.567402	0.728049	3.64031e-12
AC104836.1	0.644348	0.569233	0.729375	3.65461e-12
AC096536.2	1.5794	1.38823	1.79689	3.82616e-12
AC245060.2	0.691547	0.623085	0.767533	4.08692e-12
AC008667.2	0.660411	0.587319	0.742599	4.1258e-12
AC099778.1	0.543142	0.45703	0.64548	4.19937e-12
AC106786.2	1.65274	1.43339	1.90566	4.65479e-12
AC136475.2	0.644096	0.568523	0.729715	4.90444e-12
AC135050.4	0.605045	0.524609	0.697814	5.07137e-12
LAMC1-AS1	1.68946	1.45568	1.96078	5.15337e-12
AC087286.2	0.653323	0.578889	0.737328	5.29389e-12
AC008915.3	2.17937	1.74658	2.71941	5.30516e-12
C22orf34	1.80142	1.52391	2.12947	5.36938e-12
GABPB1-AS1	0.549404	0.463185	0.651671	6.13424e-12
AC092335.1	0.578022	0.494141	0.676141	7.27807e-12
AP000866.1	0.600719	0.519232	0.694995	7.28739e-12
AC044802.1	1.75164	1.49181	2.05672	7.77857e-12
AL512353.1	1.96801	1.62033	2.39031	8.73476e-12
CPEB1-AS1	0.677836	0.606132	0.758022	9.3286e-12
AC108449.2	0.661661	0.587565	0.745101	9.38218e-12
AC009088.1	0.613506	0.533082	0.706063	9.44364e-12
AC104596.1	0.490322	0.399441	0.60188	9.48954e-12
LINC01088	0.803441	0.754396	0.855673	9.74898e-12
LINC00653	0.577503	0.493093	0.676362	9.75152e-12
U62317.4	1.52334	1.34935	1.71977	1.03338e-11
AC067852.3	0.707957	0.640877	0.78206	1.04663e-11
AC021242.3	1.38852	1.26315	1.52633	1.05628e-11
AL109741.1	0.66571	0.592012	0.748583	1.06618e-11
AC006033.2	1.61484	1.40614	1.85452	1.14295e-11
AC091180.3	0.558367	0.471869	0.660722	1.15514e-11
AL357033.3	1.69555	1.45553	1.97516	1.20285e-11
AC078909.2	0.691718	0.621729	0.769586	1.27034e-11
PCCA-DT	2.29824	1.80624	2.92426	1.28393e-11
AL451042.2	1.67366	1.4415	1.94322	1.38305e-11
AL359091.4	1.76147	1.49457	2.07602	1.44412e-11
MGAT3-AS1	0.638974	0.561019	0.727762	1.50918e-11
AC008731.1	0.656918	0.581395	0.742252	1.54707e-11
AC078785.1	0.463125	0.370154	0.579447	1.66287e-11
BDNF-AS	0.53867	0.44985	0.645026	1.7047e-11
AC008567.2	0.605678	0.523299	0.701024	1.79076e-11
LINC02285	1.54543	1.36101	1.75482	1.8906e-11
LINC01170	0.723782	0.658413	0.795642	2.18072e-11
AC104117.5	0.607471	0.52497	0.702938	2.18561e-11
Z69706.1	0.59377	0.509684	0.691728	2.22292e-11
LINC01103	0.662031	0.586622	0.747133	2.31618e-11
AL450263.1	0.682508	0.610187	0.7634	2.32363e-11
AC234775.3	0.676424	0.603148	0.758603	2.34665e-11
AL137847.1	1.50174	1.33287	1.69201	2.37553e-11
AC068700.1	0.669202	0.594736	0.752992	2.4989e-11
AP001496.2	1.81453	1.5232	2.1616	2.5159e-11
AC096637.3	1.36597	1.24624	1.49719	2.6707e-11
AL604028.1	2.29364	1.79636	2.92858	2.77685e-11
MORF4L2-AS1	0.593769	0.50928	0.692276	2.81274e-11
AC104667.1	0.664757	0.589371	0.749786	2.95044e-11
ZNF252P-AS1	0.55222	0.463522	0.657891	2.99084e-11
AC073525.1	0.747851	0.686438	0.814759	3.0142e-11
AC025871.2	0.591253	0.506299	0.690462	3.13582e-11
AL391001.1	1.72115	1.46583	2.02094	3.40373e-11
BX649601.1	0.621528	0.539892	0.715508	3.60272e-11
AC108673.3	0.579111	0.492613	0.680797	3.63184e-11
AP006623.1	0.609905	0.526781	0.706147	3.73568e-11
LINC02324	1.49124	1.32455	1.67891	3.90601e-11
AL121768.1	0.588434	0.502624	0.688893	4.282e-11
AC087623.1	1.43664	1.2899	1.60006	4.36413e-11
AF111167.2	0.591924	0.506434	0.691846	4.43301e-11
TNK2-AS1	0.666497	0.590717	0.751999	4.45078e-11
CASC2	0.554552	0.465185	0.661086	4.82816e-11
AC009148.1	0.604778	0.520538	0.702651	4.99547e-11
AC026780.1	0.655013	0.577326	0.743154	5.08268e-11
AC010973.2	1.64523	1.41789	1.90902	5.31043e-11
GLIDR	0.453305	0.357854	0.574215	5.43285e-11
RBM26-AS1	0.514563	0.421811	0.62771	5.67843e-11
LINC02541	1.57676	1.37583	1.80703	5.84779e-11
AC127496.2	0.658459	0.580993	0.746254	6.02084e-11
AC022272.1	0.653982	0.57572	0.742882	6.56046e-11
AC026369.3	1.37232	1.24795	1.50909	6.59113e-11
LINC01612	1.43101	1.285	1.59362	6.73188e-11
PPFIA2-AS1	0.708655	0.638901	0.786025	7.3141e-11
AC063944.1	0.601358	0.516031	0.700794	7.32604e-11
TPT1-AS1	0.454125	0.357968	0.576111	7.89152e-11
AC092384.1	0.614842	0.530984	0.711943	7.96297e-11
AC144652.1	0.586564	0.499362	0.688993	8.229e-11
MCM3AP-AS1	0.507094	0.413141	0.622413	8.28881e-11
AC026801.2	1.67385	1.43268	1.95562	8.60814e-11
AL731567.1	1.52562	1.34286	1.73325	8.6776e-11
AC084018.2	0.64017	0.559365	0.732647	9.24581e-11
AP006545.1	0.631084	0.548956	0.725498	9.72798e-11
AC015819.1	1.65858	1.42273	1.93354	1.01213e-10
AC010300.1	0.683315	0.608804	0.766946	1.01875e-10
CCR5AS	1.41908	1.27613	1.57806	1.04241e-10
AC004492.1	0.639009	0.557688	0.732187	1.13045e-10
LINC02693	0.540758	0.44847	0.652037	1.20158e-10
SNHG16	2.26326	1.7648	2.90252	1.23263e-10
BX284668.5	1.53446	1.34673	1.74836	1.27007e-10
AC024075.3	0.504743	0.409792	0.621695	1.27501e-10
EDRF1-AS1	0.615093	0.530361	0.713361	1.30565e-10
AC015912.3	1.47304	1.30825	1.65859	1.56683e-10
AL031846.2	0.67768	0.601541	0.763457	1.56914e-10
AC100861.1	1.58869	1.37835	1.83113	1.67697e-10
AC097639.1	0.673679	0.596778	0.760489	1.68882e-10
NCAM1-AS1	0.731928	0.665025	0.805561	1.76032e-10
AC005034.4	0.441246	0.343067	0.567523	1.87272e-10
AL031587.4	0.676434	0.599768	0.762899	1.89697e-10
PTPRD-AS2	0.677786	0.601325	0.76397	1.91033e-10
AC060780.1	0.467444	0.369814	0.590849	1.99052e-10
Z99572.1	0.676119	0.599315	0.762767	1.99653e-10
MIAT	0.753144	0.690132	0.821909	2.02515e-10
NEAT1	1.47283	1.30713	1.65953	2.04053e-10
AP001469.2	0.644764	0.563053	0.738333	2.18678e-10
IGFBP7-AS1	1.31792	1.21009	1.43536	2.32065e-10
AC141002.1	0.583432	0.493864	0.689243	2.35069e-10
AC022613.2	2.08183	1.6592	2.6121	2.39601e-10
AC010255.2	1.32103	1.2119	1.43999	2.46846e-10
MYT1L-AS1	0.601279	0.513474	0.704098	2.68516e-10
AC005899.7	0.603364	0.515723	0.705899	2.80378e-10
Z98885.3	0.611595	0.524877	0.712641	2.93049e-10
MED4-AS1	1.6884	1.43442	1.98735	3.02729e-10
AC004908.3	0.635193	0.551502	0.731584	3.05953e-10
AL133330.1	1.38901	1.25386	1.53872	3.14034e-10
TMEM92-AS1	1.41298	1.26871	1.57366	3.15143e-10
AC018563.2	1.32876	1.21602	1.45196	3.31067e-10
LINC01150	1.50646	1.3257	1.71187	3.31718e-10
AC138035.1	0.68367	0.607083	0.76992	3.535e-10
C21orf91-OT1	0.63555	0.551535	0.732362	3.71114e-10
SNHG9	1.67392	1.42454	1.96697	3.87532e-10
AC020658.4	1.49545	1.31826	1.69644	3.99078e-10
LINC01616	0.772503	0.712364	0.837719	4.31708e-10
AC104964.1	0.710131	0.637709	0.790779	4.45982e-10
AC073476.3	0.72478	0.654992	0.802005	4.62823e-10
LINC02637	1.75752	1.47112	2.09968	5.18649e-10
AL161457.2	0.574284	0.482019	0.684209	5.40696e-10
AL583810.2	0.655457	0.573561	0.749046	5.53195e-10
AC084125.2	0.657124	0.57546	0.750377	5.59332e-10
AL133325.3	0.705245	0.631446	0.787669	5.93426e-10
ERICH6-AS1	1.59325	1.37394	1.84755	7.06993e-10
APTR	2.77197	2.00431	3.83364	7.15219e-10
HLA-DQB1-AS1	1.29774	1.19445	1.40995	7.3141e-10
Z83843.1	0.621261	0.533901	0.722916	7.44145e-10
AL359233.1	0.738216	0.670042	0.813327	8.28368e-10
AL121890.2	0.656384	0.573811	0.75084	8.38373e-10
EBLN3P	0.356131	0.256099	0.495237	8.41167e-10
HHATL-AS1	0.67264	0.592337	0.763829	9.75665e-10
AC009283.1	0.52329	0.425169	0.644055	9.78946e-10
TNRC6C-AS1	0.663227	0.581295	0.756708	1.03641e-09
AC092368.3	2.38121	1.80073	3.14879	1.15838e-09
AL662844.4	0.587813	0.495339	0.697552	1.17068e-09
AC008073.1	0.624078	0.536077	0.726526	1.20513e-09
MUC12-AS1	1.35279	1.22718	1.49126	1.22269e-09
AC010624.3	1.41378	1.26419	1.58107	1.29055e-09
AC005840.2	1.59186	1.3696	1.85019	1.36818e-09
AC040970.1	1.67804	1.41922	1.98406	1.3941e-09
CCDC183-AS1	0.568004	0.472819	0.682351	1.50108e-09
AF064860.2	1.4845	1.30594	1.68747	1.51988e-09
AC025857.2	1.65331	1.40386	1.94709	1.68985e-09
CALML3-AS1	0.68962	0.611078	0.778257	1.70547e-09
SPINT1-AS1	1.52101	1.32696	1.74343	1.71739e-09
AP001453.4	0.533237	0.434555	0.654328	1.7204e-09
AC145207.1	0.68448	0.605023	0.774372	1.72762e-09
LINC02409	1.43267	1.27434	1.61068	1.77532e-09
AC116158.1	0.647785	0.562329	0.746227	1.79433e-09
KIF26B-AS1	1.40971	1.26041	1.57669	1.83308e-09
MFF-DT	0.420833	0.317315	0.558122	1.87512e-09
AP002360.2	0.495299	0.393562	0.623334	2.10801e-09
AP001972.1	0.679641	0.598903	0.771264	2.16122e-09
CD44-AS1	1.42041	1.26619	1.59342	2.17094e-09
STK32A-AS1	0.744642	0.675962	0.8203	2.34266e-09
AC079385.1	0.620853	0.530896	0.726053	2.3945e-09
AC015971.1	0.666747	0.583581	0.761765	2.47354e-09
LINC02730	1.34349	1.21905	1.48063	2.61657e-09
LINC01785	0.780331	0.719085	0.846794	2.72241e-09
AC007038.1	0.544207	0.445131	0.665335	2.95716e-09
AC147067.1	1.54296	1.33691	1.78076	3.02618e-09
AC016876.3	1.84776	1.50804	2.264	3.15852e-09
AC021016.2	0.497946	0.395346	0.627173	3.16208e-09
BHLHE40-AS1	1.76868	1.46434	2.13627	3.24299e-09
RBFADN	0.610314	0.518247	0.718737	3.24993e-09
LINC02217	0.760315	0.694255	0.83266	3.44486e-09
LINC00861	1.37683	1.23822	1.53095	3.48427e-09
LINC02828	1.43436	1.27254	1.61676	3.49924e-09
AC004023.1	0.706076	0.628847	0.792788	3.88796e-09
MED14OS	1.84223	1.50313	2.25783	3.9422e-09
AC084824.4	0.56569	0.467761	0.684122	4.25105e-09
AC006064.2	1.519	1.32093	1.74677	4.50448e-09
KIZ-AS1	0.669368	0.585288	0.765527	4.59072e-09
LINC00702	1.35948	1.22654	1.50682	4.94087e-09
NKILA	1.61756	1.37644	1.90092	5.23849e-09
AL022328.2	0.627834	0.537018	0.734009	5.24971e-09
AL589935.1	0.694622	0.614577	0.785092	5.43531e-09
AC118344.1	0.733299	0.660698	0.813877	5.48872e-09
AC010247.1	1.48154	1.29793	1.69112	5.7862e-09
AC002550.2	0.549424	0.448976	0.672345	6.11076e-09
AL359198.1	0.609028	0.515237	0.719892	6.18424e-09
LINC01586	0.751391	0.682332	0.827438	6.21608e-09
LINC01719	0.642218	0.553094	0.745703	6.26867e-09
AC040896.1	1.56807	1.34716	1.8252	6.38252e-09
AC116552.1	0.700677	0.621354	0.790126	6.52377e-09
AC034228.1	0.701445	0.622247	0.790724	6.58207e-09
AC009948.3	1.57059	1.34739	1.83075	7.8036e-09
L3MBTL4-AS1	1.48983	1.30086	1.70626	8.38175e-09
AL133215.1	0.672103	0.587031	0.769504	8.69067e-09
AL365356.1	0.635426	0.54447	0.741577	8.75881e-09
B3GALT5-AS1	1.40338	1.25019	1.57535	9.12864e-09
AC005358.1	0.608262	0.51336	0.720708	9.2314e-09
AC005670.3	0.450758	0.34337	0.591731	9.51436e-09
AC110285.2	0.717235	0.640199	0.803541	9.87387e-09
AL683813.2	0.545089	0.442851	0.670931	1.03024e-08
AC008840.1	0.619554	0.52588	0.729915	1.03972e-08
AC006058.1	0.801381	0.742739	0.864654	1.12503e-08
ZNF433-AS1	1.98792	1.57019	2.51678	1.13719e-08
AC108673.2	1.78939	1.46536	2.18506	1.1375e-08
AC008764.2	0.65413	0.565395	0.756792	1.15321e-08
AC113346.1	0.690341	0.607785	0.784111	1.18033e-08
RAD51-AS1	0.533517	0.429784	0.662286	1.23119e-08
AC100793.3	0.689765	0.606884	0.783964	1.29692e-08
AC005330.1	0.734105	0.659914	0.816635	1.29777e-08
AC011944.1	0.720686	0.643488	0.807145	1.45932e-08
AL109910.1	0.63738	0.545325	0.744974	1.5207e-08
AC117453.1	0.737304	0.663315	0.819545	1.62008e-08
LRRC7-AS1	0.699328	0.61769	0.791755	1.63467e-08
AC100786.1	0.668569	0.581022	0.769307	1.88288e-08
AC020663.2	0.709664	0.629645	0.799851	1.92338e-08
AL157895.2	1.28148	1.17525	1.39732	1.93988e-08
AL049796.1	0.564874	0.462478	0.689942	2.18007e-08
AL031429.2	0.614457	0.517774	0.729194	2.46764e-08
AC026979.3	0.603914	0.505617	0.72132	2.63625e-08
SNHG29	0.540417	0.434827	0.671648	2.88258e-08
MIR222HG	1.38877	1.23648	1.55981	2.99128e-08
AL353801.1	0.644741	0.551749	0.753406	3.3325e-08
STXBP5-AS1	0.681277	0.594364	0.780899	3.55564e-08
FOXN3-AS1	1.70107	1.40809	2.05502	3.61976e-08
VIPR1-AS1	0.684708	0.598293	0.783604	3.74278e-08
AC022960.2	0.695513	0.611024	0.791683	3.9065e-08
AL162311.3	0.659849	0.568882	0.765361	3.94732e-08
MKLN1-AS	0.501757	0.392243	0.641846	4.03364e-08
AL392023.2	0.746145	0.671622	0.828935	4.9086e-08
EDIL3-DT	0.736972	0.660276	0.822577	5.22641e-08
AC120193.1	0.72093	0.64034	0.811663	6.2999e-08
LINC02067	1.39575	1.23693	1.57496	6.30855e-08
AC103681.2	0.674046	0.584149	0.777778	6.62463e-08
LINC02298	0.721095	0.640411	0.811943	6.62896e-08
AL391832.2	1.45339	1.26883	1.66479	6.8065e-08
AC005046.2	1.49784	1.2934	1.73459	6.81309e-08
AC138207.5	1.50168	1.29547	1.7407	6.84986e-08
SHANK2-AS1	0.650132	0.555825	0.76044	7.25173e-08
AC022400.1	0.674372	0.584265	0.778376	7.29647e-08
RPL34-AS1	0.648156	0.55348	0.759027	7.35644e-08
AC087276.2	0.672113	0.58144	0.776927	7.71532e-08
AC007878.1	0.697103	0.611034	0.795297	8.03062e-08
AC003684.1	0.699694	0.61401	0.797336	8.4155e-08
TUSC8	0.631982	0.53429	0.747538	8.50317e-08
AP001042.1	1.53054	1.30878	1.78987	9.84445e-08
AL133353.1	0.677681	0.587311	0.781956	9.92008e-08
AC004771.2	0.686016	0.597082	0.788196	1.03933e-07
DENND5B-AS1	0.610592	0.509083	0.732342	1.04945e-07
AC126773.4	0.816738	0.75798	0.88005	1.07062e-07
AC016747.1	1.80788	1.45246	2.25026	1.14466e-07
AL035461.3	1.54569	1.31581	1.81574	1.15431e-07
LNCSRLR	1.48261	1.2815	1.71529	1.19213e-07
AC138466.1	0.742704	0.66512	0.829338	1.26249e-07
USP2-AS1	1.44383	1.25994	1.65457	1.264e-07
AC007687.1	0.684708	0.59495	0.788008	1.27011e-07
ZNF346-IT1	0.669354	0.576554	0.777092	1.34974e-07
LINC01513	1.31383	1.18667	1.45461	1.47807e-07
LINC00880	1.25212	1.1514	1.36165	1.47975e-07
AL354809.1	0.673124	0.580732	0.780216	1.48278e-07
SNHG25	1.39604	1.23262	1.58114	1.50237e-07
AC004241.3	1.75911	1.42455	2.17224	1.54082e-07
DCTN1-AS1	0.793778	0.727814	0.86572	1.81365e-07
AC007384.1	1.50477	1.29047	1.75466	1.85637e-07
LINC01378	0.756888	0.681606	0.840484	1.87738e-07
LINC01346	0.77455	0.703419	0.852875	2.01512e-07
AC015712.7	0.757247	0.681794	0.841051	2.07685e-07
AL590428.1	1.35649	1.20864	1.52242	2.23939e-07
CEP250-AS1	1.51445	1.29411	1.77231	2.29392e-07
AL356215.1	1.34175	1.20019	1.5	2.369e-07
N4BP2L2-IT2	0.632597	0.531708	0.75263	2.39386e-07
AC093690.1	0.688291	0.597233	0.793232	2.47828e-07
AC126118.1	0.725504	0.642039	0.81982	2.66146e-07
AC010624.1	1.37858	1.21946	1.55846	2.8876e-07
GFOD1-AS1	0.675263	0.581168	0.784593	2.92181e-07
AP000708.1	0.622521	0.519256	0.746322	3.02728e-07
ZKSCAN2-DT	0.664526	0.568175	0.777216	3.16235e-07
AC245060.6	0.694103	0.603376	0.798473	3.2411e-07
AC073534.2	0.669667	0.574165	0.781052	3.25936e-07
ZNF687-AS1	1.89292	1.48131	2.4189	3.382e-07
AC245128.3	1.26708	1.1568	1.38787	3.48205e-07
AC103564.1	0.644796	0.54461	0.763412	3.51921e-07
AL023653.1	1.5423	1.30485	1.82297	3.78888e-07
LINC01771	0.73103	0.647695	0.825088	3.90845e-07
AL139011.1	0.604182	0.497196	0.73419	4.03413e-07
AC103855.2	0.7724	0.698967	0.853547	4.04482e-07
AC015961.2	0.679532	0.585148	0.789142	4.11153e-07
AL023803.1	1.4409	1.25061	1.66013	4.30941e-07
AC116456.1	0.755085	0.677151	0.841989	4.31895e-07
RAP2C-AS1	0.537296	0.422187	0.683789	4.41955e-07
AC026471.4	0.579504	0.468846	0.716281	4.50274e-07
AC015727.1	0.708681	0.619783	0.810329	4.77021e-07
AC018635.2	0.717402	0.630332	0.816498	4.88183e-07
SNHG11	1.51117	1.28663	1.7749	4.8873e-07
AC148477.3	0.766611	0.691198	0.850253	4.89641e-07
KMT2E-AS1	1.58105	1.32254	1.8901	4.93373e-07
AL162311.1	0.707769	0.618486	0.809942	5.06473e-07
AC024060.2	0.550548	0.436147	0.694957	5.11575e-07
AC090607.1	0.68516	0.591108	0.794176	5.19476e-07
AP001636.3	1.31265	1.17998	1.46024	5.60932e-07
ANKRD10-IT1	0.652848	0.55226	0.771757	5.89095e-07
LINC01447	1.16169	1.09507	1.23238	6.57617e-07
AC099518.1	1.49931	1.27784	1.75916	6.81815e-07
LINC01494	0.732207	0.647178	0.828407	7.46196e-07
AL023284.4	0.781065	0.707956	0.861725	8.31171e-07
LINC02687	0.684351	0.58845	0.795882	8.49075e-07
AC021205.3	0.621991	0.514743	0.751584	8.77126e-07
AC092675.1	1.37802	1.21258	1.56604	8.93978e-07
AC022558.3	0.691731	0.597148	0.801295	8.97129e-07
AL096803.2	0.69301	0.598666	0.802222	9.04184e-07
AL513190.1	0.689483	0.594316	0.799889	9.28045e-07
AC034236.2	0.582852	0.469532	0.723521	9.88804e-07
AC253536.3	0.738612	0.653747	0.834493	1.1421e-06
SNHG7	0.567404	0.451453	0.713135	1.18211e-06
LIPE-AS1	1.82866	1.43302	2.33353	1.21985e-06
KIF5C-AS1	1.41957	1.23209	1.63559	1.24797e-06
AL391832.3	1.43236	1.23867	1.65633	1.25046e-06
EMX2OS	0.808544	0.741836	0.881251	1.31572e-06
AC121757.1	0.743675	0.659451	0.838656	1.37133e-06
LINC00630	0.609616	0.498618	0.745325	1.39106e-06
SEMA6A-AS1	0.672494	0.572386	0.790112	1.40255e-06
AC244517.11	0.699923	0.605271	0.809376	1.48735e-06
SIX3-AS1	1.19771	1.11281	1.28909	1.51492e-06
AC068338.2	1.97142	1.49478	2.60005	1.5357e-06
LINC00944	1.28073	1.1576	1.41695	1.60418e-06
PKP4-AS1	0.666948	0.565066	0.787199	1.67605e-06
AC067969.1	0.765793	0.68652	0.854219	1.70083e-06
AL135744.1	0.691082	0.594012	0.804014	1.71274e-06
ANKRD34C-AS1	0.791523	0.719082	0.87126	1.8047e-06
AC104964.4	0.730782	0.642463	0.831243	1.81988e-06
MYLK-AS1	0.533157	0.411425	0.690906	1.97472e-06
ZNF84-DT	1.4197	1.22871	1.64038	1.99374e-06
AC004485.1	0.777505	0.700694	0.862735	2.11601e-06
AC108134.3	1.42726	1.23147	1.65418	2.29366e-06
MAP4K3-DT	0.453229	0.32636	0.629416	2.32325e-06
AL683807.1	1.34813	1.19079	1.52626	2.38536e-06
AC098484.1	0.580066	0.462577	0.727396	2.40242e-06
PIK3CD-AS1	1.36821	1.20104	1.55864	2.41487e-06
LINC00891	1.40041	1.21622	1.61249	2.86136e-06
AL512625.1	0.656925	0.550708	0.783628	3.01829e-06
LINC01007	0.835447	0.774538	0.901145	3.24058e-06
AC010530.1	0.714813	0.620579	0.823356	3.24403e-06
AC005220.1	0.79394	0.720316	0.875088	3.36404e-06
AC027682.4	0.729792	0.639	0.833485	3.36821e-06
AL390955.2	0.603682	0.487729	0.747202	3.5194e-06
AC017074.1	1.41493	1.22143	1.63907	3.72841e-06
AC027514.2	0.741835	0.65363	0.841942	3.7679e-06
AL354733.3	0.76144	0.678302	0.854768	3.83461e-06
LINC00390	0.733082	0.642602	0.8363	3.84182e-06
AC139887.2	0.587064	0.467692	0.736903	4.38532e-06
SRD5A3-AS1	0.525107	0.398724	0.69155	4.53094e-06
AC037198.2	1.37405	1.19941	1.57412	4.61303e-06
AC097359.3	0.768108	0.686101	0.859916	4.65252e-06
AC087521.2	0.710477	0.613638	0.822599	4.82996e-06
AC018358.1	0.83141	0.768135	0.899897	4.84099e-06
AL096870.2	0.5106	0.382747	0.681161	4.85312e-06
AC226101.1	0.735688	0.644907	0.839249	4.92428e-06
AL353753.1	0.750741	0.663508	0.849442	5.38571e-06
AC007728.2	1.41439	1.21809	1.64232	5.41785e-06
LYPLAL1-AS1	1.27288	1.14709	1.41247	5.50261e-06
LINC01549	0.806871	0.735538	0.885121	5.52134e-06
AC025171.4	0.725584	0.631809	0.833279	5.54526e-06
PYCARD-AS1	1.44458	1.23228	1.69346	5.75139e-06
KRTAP5-AS1	0.797648	0.723351	0.879576	5.83714e-06
AL035696.3	0.822605	0.755685	0.895452	6.46208e-06
AL590764.1	1.39142	1.20525	1.60634	6.56401e-06
C15orf56	1.36336	1.19135	1.56021	6.65364e-06
SNHG12	1.54784	1.27986	1.87193	6.67253e-06
AL589765.7	0.762102	0.677118	0.857753	6.68483e-06
LINC01786	0.721132	0.62546	0.831438	6.73469e-06
AC005329.1	0.742156	0.651551	0.845361	7.16414e-06
AL445433.2	0.773703	0.691541	0.865626	7.49022e-06
AC138649.1	0.829827	0.764664	0.900542	7.79891e-06
AC011477.3	0.688153	0.584127	0.810705	7.83946e-06
AL049775.1	0.813255	0.742751	0.890451	7.90704e-06
AL049651.2	0.733606	0.640021	0.840876	8.6266e-06
AC009487.3	0.779566	0.698524	0.870011	8.73516e-06
AC096570.1	0.681068	0.574961	0.806756	8.78774e-06
AC011995.2	0.801909	0.727449	0.883992	8.99811e-06
TP53TG1	1.75699	1.36911	2.25477	9.49154e-06
LINC00342	0.726454	0.630503	0.837006	9.79179e-06
AC020907.2	0.80359	0.72926	0.885496	1.00713e-05
AC105219.4	0.77931	0.697623	0.870563	1.01709e-05
AIRN	0.732174	0.637468	0.84095	1.0287e-05
SNHG32	0.569693	0.443662	0.731526	1.03114e-05
AC073941.1	0.81808	0.748225	0.894457	1.03747e-05
RNF139-AS1	0.646287	0.532265	0.784734	1.04457e-05
LINC00884	1.40135	1.20607	1.62825	1.04753e-05
LINC00973	1.3095	1.16132	1.47659	1.07805e-05
AC015712.2	0.807739	0.73442	0.888378	1.09362e-05
AL451165.2	1.588	1.29222	1.95149	1.09397e-05
LINC01338	0.843346	0.781584	0.909988	1.12956e-05
AL122010.1	1.77155	1.37192	2.28759	1.16365e-05
AC011374.1	0.792418	0.714137	0.87928	1.16422e-05
LINC02482	1.68514	1.33413	2.1285	1.19226e-05
AC092807.3	1.36845	1.18877	1.57529	1.25564e-05
AP001972.3	0.772671	0.688162	0.867557	1.27684e-05
AC091132.5	0.720146	0.621239	0.834799	1.32799e-05
AC005519.1	0.768508	0.682529	0.865318	1.36373e-05
AC090015.1	0.816258	0.744868	0.894489	1.37516e-05
ARRDC1-AS1	0.440074	0.303838	0.637397	1.40719e-05
AL161734.1	0.744625	0.651798	0.850672	1.42045e-05
AC002091.1	1.33474	1.17122	1.52108	1.48887e-05
AL671710.1	1.68115	1.32848	2.12745	1.52916e-05
LINC02147	1.31489	1.16125	1.48886	1.57415e-05
RBM5-AS1	0.739998	0.645458	0.848386	1.57758e-05
AL355987.4	0.671462	0.560319	0.804651	1.60213e-05
ATP2A1-AS1	1.43856	1.21897	1.69771	1.68526e-05
RAB11B-AS1	1.64228	1.3101	2.05869	1.68833e-05
AC103563.2	0.779627	0.695987	0.873319	1.71299e-05
AC124067.4	1.33666	1.17098	1.52577	1.72476e-05
AL162741.1	0.714127	0.612469	0.832659	1.72888e-05
RASGRF2-AS1	0.782969	0.700179	0.875548	1.78012e-05
AC009093.2	1.32455	1.16488	1.50609	1.79683e-05
AC104653.1	1.39337	1.19727	1.62159	1.81577e-05
BX322562.1	1.38102	1.19122	1.60107	1.87264e-05
AC125807.2	1.22849	1.11793	1.34998	1.89588e-05
PXN-AS1	0.560963	0.430317	0.731275	1.92408e-05
MACORIS	1.30848	1.15596	1.48111	2.11728e-05
CXXC4-AS1	0.711248	0.607692	0.832451	2.19453e-05
AC010857.1	0.812593	0.738305	0.894356	2.21055e-05
AC113349.1	1.2182	1.11189	1.33468	2.27196e-05
AC084018.1	0.759887	0.669123	0.862963	2.32775e-05
AC096642.1	0.733156	0.634894	0.846625	2.36073e-05
MRPL20-AS1	2.15934	1.51117	3.08553	2.3657e-05
AC232271.1	0.686879	0.576863	0.817876	2.47146e-05
AC011445.2	1.34654	1.17239	1.54655	2.54392e-05
LINC01637	1.39611	1.19515	1.63085	2.57422e-05
AC026704.1	1.32989	1.16436	1.51896	2.62704e-05
PSPC1-AS2	0.700244	0.592995	0.826889	2.65716e-05
AC023157.3	0.515556	0.378292	0.702628	2.73649e-05
LINC00261	1.18541	1.09484	1.28347	2.7365e-05
AP003355.2	0.881682	0.831193	0.935239	2.84835e-05
AC004148.1	0.713824	0.609565	0.835916	2.85453e-05
AC087241.2	0.716455	0.612767	0.837688	2.90954e-05
AC079341.1	0.793886	0.712427	0.884659	2.93261e-05
LINC01299	0.833374	0.765046	0.907805	2.96622e-05
AC009955.4	0.708312	0.602452	0.832772	2.97157e-05
LINC01705	1.27787	1.13893	1.43374	2.9766e-05
AC073957.3	0.72624	0.62488	0.844042	3.03685e-05
AF127577.4	1.76409	1.35013	2.30498	3.18195e-05
GPRC5D-AS1	1.37136	1.18171	1.59145	3.20219e-05
AC036214.1	1.33286	1.16379	1.5265	3.30008e-05
AC016747.3	0.732054	0.631753	0.848281	3.34625e-05
AC233728.1	1.39213	1.19067	1.62768	3.35322e-05
LINC01348	1.33092	1.16262	1.52358	3.40723e-05
AC087741.1	0.744811	0.647798	0.856351	3.50423e-05
AL353746.1	0.865305	0.807986	0.926689	3.51451e-05
H1FX-AS1	0.652316	0.532487	0.799112	3.70019e-05
AL162586.1	0.688778	0.576922	0.822321	3.73044e-05
AC011840.2	0.693916	0.583077	0.825825	3.86822e-05
LINC01126	0.751717	0.656124	0.861238	3.9116e-05
AC108449.1	0.730757	0.62923	0.848664	3.95623e-05
AC079154.1	0.705174	0.596865	0.833136	4.03091e-05
AP000941.1	0.781589	0.694744	0.87929	4.12167e-05
AP001107.4	0.729751	0.627727	0.848357	4.12684e-05
AL121899.1	1.22661	1.11248	1.35245	4.1445e-05
PSMD6-AS2	0.689644	0.577305	0.823844	4.2045e-05
AC093788.1	0.726307	0.623191	0.846485	4.25337e-05
AL365203.2	1.46068	1.21768	1.75216	4.47502e-05
AP003717.1	1.26124	1.12773	1.41055	4.7871e-05
AC007922.4	0.768071	0.676275	0.872327	4.83933e-05
LINC02172	1.34823	1.16711	1.55745	4.91987e-05
LINC00298	0.7874	0.700962	0.884498	5.60973e-05
ZNF561-AS1	1.83081	1.36284	2.45947	5.93415e-05
SLC25A25-AS1	0.72762	0.622724	0.850186	6.24586e-05
AC015726.1	0.614808	0.484506	0.780152	6.25618e-05
AL359853.1	0.783852	0.695644	0.883246	6.38245e-05
AC097381.3	0.817288	0.740313	0.902267	6.39595e-05
AC018755.4	1.24884	1.11986	1.39267	6.45863e-05
AC008946.1	1.48206	1.22188	1.79765	6.48143e-05
AC022558.1	0.738469	0.636354	0.856971	6.53203e-05
LINC02816	1.35723	1.16814	1.57693	6.60366e-05
AP001360.1	0.809521	0.729698	0.898076	6.61945e-05
LINC02346	0.801799	0.719331	0.893723	6.63644e-05
AC021683.1	0.834414	0.763077	0.912421	7.1885e-05
AP002907.1	0.683644	0.56657	0.824908	7.23511e-05
AC010266.2	0.835043	0.76386	0.912859	7.3215e-05
PTOV1-AS2	1.33783	1.15857	1.54482	7.33242e-05
RNASEH1-AS1	1.62536	1.27837	2.06654	7.36151e-05
LINC02296	0.725542	0.619029	0.850381	7.47275e-05
AC016597.2	0.801439	0.718242	0.894273	7.55074e-05
AL360181.2	0.768929	0.675011	0.875915	7.70853e-05
LINC01303	1.28955	1.13659	1.4631	7.89797e-05
AL008729.1	0.681671	0.563557	0.824539	7.90501e-05
AC048382.2	0.780308	0.689851	0.882627	7.94648e-05
AC103691.1	0.738862	0.63528	0.859333	8.5973e-05
AF230666.1	0.705222	0.592267	0.839718	8.80188e-05
AC022400.6	0.690329	0.573384	0.831125	9.10808e-05
AL133371.2	1.30675	1.14278	1.49426	9.1993e-05
SNHG20	0.583685	0.445622	0.764522	9.23468e-05
AC104024.2	0.884272	0.831364	0.940547	9.34106e-05
AP000892.3	0.750443	0.649633	0.866896	9.59398e-05
AL355916.1	1.29117	1.13509	1.4687	0.00010121
LINC02263	0.791543	0.703367	0.890774	0.000104705
NINJ2-AS1	1.42271	1.19027	1.70053	0.00010714
PANTR1	1.40327	1.18188	1.66612	0.00010992
TIMM23B-AGAP6	0.748634	0.646367	0.867081	0.000111964
AL355001.2	1.46852	1.20793	1.78532	0.000115562
AC021086.1	0.755767	0.655319	0.871611	0.000118852
AP000282.1	0.813401	0.732159	0.903658	0.000119642
PACRG-AS3	0.839077	0.767219	0.917665	0.000122549
AC010245.2	0.676806	0.554559	0.826002	0.000122691
AC092119.2	0.736573	0.630092	0.861049	0.00012412
ARAP1-AS2	0.778862	0.68546	0.884991	0.000125802
AC074135.1	0.822346	0.744029	0.908905	0.00012788
AL133320.2	1.18204	1.08495	1.28781	0.000131006
LINC02668	0.810712	0.728021	0.902796	0.000131877
AP002490.1	0.72442	0.613994	0.854706	0.00013317
SMCR2	0.778472	0.68435	0.885538	0.000139612
AL132989.1	0.716968	0.60385	0.851276	0.000145899
LINC00957	1.23362	1.10688	1.37488	0.000147162
AL020996.1	1.67208	1.28159	2.18157	0.000151731
LINC01605	1.20917	1.09552	1.33461	0.000162324
AC023509.3	0.64569	0.51437	0.810537	0.000162826
AC092910.3	0.686038	0.563682	0.834952	0.000170125
AC007750.1	1.22749	1.10293	1.36612	0.00017373
OTX2-AS1	1.23149	1.1045	1.37308	0.000176901
AL049552.1	0.794198	0.703945	0.896022	0.000181267
LINC02728	0.771061	0.672873	0.883577	0.000183282
AL031717.1	0.780159	0.684806	0.888788	0.000189577
AC004908.1	0.732567	0.621736	0.863154	0.000200585
AP001993.1	0.822331	0.741756	0.911659	0.000200944
PSMA3-AS1	0.572326	0.42639	0.768209	0.000202584
LINC00266-1	1.1922	1.08654	1.30813	0.000204962
AL121583.1	0.752552	0.64763	0.874474	0.00020658
AL133166.1	0.798378	0.70881	0.899265	0.000208238
AC140847.2	0.792948	0.701277	0.896602	0.000214605
HTR5A-AS1	0.890788	0.837777	0.947152	0.000220374
ADCY6-DT	0.719346	0.60389	0.856876	0.000223898
C20orf197	1.27559	1.12086	1.45167	0.000224838
PPP3CB-AS1	0.641312	0.506471	0.812052	0.000225474
LINC01415	0.788506	0.694563	0.895155	0.000241405
LINC01010	1.20812	1.09206	1.33652	0.000243522
AC007637.1	1.27248	1.11831	1.4479	0.000255161
LINC02433	0.72827	0.614369	0.863287	0.000258095
AC093157.1	1.50337	1.20778	1.8713	0.000262188
AL139260.1	1.51875	1.21347	1.90083	0.00026241
AP000842.2	1.27453	1.11854	1.45227	0.000270733
AL583722.1	0.833338	0.755407	0.919308	0.000273162
AC107952.2	0.716362	0.59827	0.857764	0.000284245
LINC01123	0.866164	0.801443	0.936111	0.000287645
AC010186.3	1.42853	1.17793	1.73244	0.000290083
KANSL1L-AS1	0.709624	0.589124	0.854771	0.000303088
ADAMTS9-AS1	1.22848	1.0985	1.37384	0.000310413
AC008780.1	0.874663	0.813204	0.940767	0.000315082
AC091180.6	0.7218	0.604397	0.862009	0.000318903
ARF4-AS1	1.37135	1.15443	1.62903	0.000324956
AC127024.5	0.68204	0.553589	0.840296	0.000325237
AC084824.6	0.669459	0.537827	0.833308	0.000327594
LINC02192	0.852242	0.781036	0.92994	0.000328625
AL355388.1	0.764423	0.660067	0.885279	0.000334417
THSD4-AS1	0.859405	0.790913	0.933829	0.000349437
AC139491.1	0.863554	0.796794	0.935908	0.000352249
LINC00336	0.757193	0.649912	0.882182	0.000359553
AL390778.2	0.810063	0.721439	0.909573	0.000366262
AC064807.1	0.586459	0.437133	0.786795	0.000371906
LINC01630	0.836402	0.758035	0.922872	0.000372235
LINC00898	0.834025	0.754686	0.921706	0.000372963
FTX	0.600112	0.452961	0.795069	0.000374068
LINC01476	0.843066	0.767295	0.926319	0.000381065
Z68323.1	0.808782	0.719161	0.90957	0.000397458
AL020994.2	0.811157	0.721701	0.911702	0.000447231
CARMN	1.30103	1.12325	1.50694	0.000447469
AL591501.1	0.779925	0.678845	0.896057	0.000448645
AC005154.4	0.771361	0.667237	0.891732	0.000450204
AP001160.1	1.33782	1.13707	1.57401	0.00045074
AC004812.2	0.607615	0.45952	0.803437	0.000473264
AC004112.1	0.769114	0.663685	0.891291	0.000483214
AL161785.1	1.2534	1.10344	1.42374	0.000512996
AC133552.5	0.694494	0.565117	0.853489	0.000527954
AL359979.2	1.25867	1.10508	1.43361	0.000530777
CELF2-DT	0.85388	0.780547	0.934103	0.000565049
SMG7-AS1	0.766432	0.658825	0.891614	0.000568512
AC011297.1	0.86704	0.799247	0.940583	0.00059342
AC066613.1	0.741116	0.624571	0.879409	0.000598996
AC025287.3	0.712317	0.586767	0.864731	0.000605651
LINC00924	1.27002	1.10775	1.45607	0.000609988
C2CD4D-AS1	1.18405	1.0748	1.3044	0.00062529
AC020558.2	0.778932	0.675011	0.898853	0.0006273
AC009120.3	0.758004	0.646653	0.88853	0.000630963
AL359921.2	1.42861	1.16379	1.75369	0.000649676
AC037441.1	0.861122	0.790206	0.938402	0.000649928
AC020915.2	0.72622	0.603652	0.873675	0.000694299
AC092171.4	0.769438	0.661245	0.895334	0.000699124
AC148477.2	0.821024	0.732516	0.920227	0.000702957
AC096564.1	0.854122	0.779544	0.935835	0.000718059
AL390728.6	1.4096	1.15522	1.72	0.000722388
LINC01014	1.20618	1.08117	1.34565	0.000785014
PART1	0.859166	0.78628	0.938809	0.000790733
AC099524.1	1.22576	1.08822	1.3807	0.000802012
AL512770.1	0.74118	0.622073	0.883092	0.000805452
U62631.1	0.85272	0.776091	0.936916	0.000912173
LINC00398	1.17775	1.06914	1.29739	0.000918365
LINC01821	0.8184	0.72657	0.921836	0.000965965
AC025253.1	0.816207	0.723189	0.921188	0.00100285
AC018638.7	0.762028	0.64795	0.896189	0.00102118
AC002091.2	1.23692	1.08918	1.4047	0.0010518
AC040174.1	0.779406	0.671393	0.904795	0.00105877
AC005288.1	0.656175	0.509865	0.844469	0.00106307
FER1L6-AS2	0.8408	0.757638	0.93309	0.00110141
AC109322.1	1.44535	1.15778	1.80435	0.00113691
AC084809.1	0.788073	0.681428	0.911407	0.00132538
AC027575.3	1.43578	1.15118	1.79075	0.00133211
AC109587.1	1.56802	1.18863	2.06851	0.00145972
IQCJ-SCHIP1-AS1	0.778545	0.666941	0.908824	0.00151902
AL355075.2	0.812454	0.71413	0.924316	0.00160079
AC012640.4	1.43347	1.14469	1.79511	0.0017051
SNHG30	0.593627	0.428044	0.823263	0.00177477
AC090559.1	1.23595	1.08211	1.41167	0.00178773
AC144548.1	1.29141	1.09926	1.51714	0.00186184
AC080078.2	0.796903	0.690657	0.919493	0.0018732
AC007953.2	0.781514	0.668938	0.913037	0.00189396
AC004690.2	0.877616	0.807902	0.953346	0.00199256
AL928654.2	0.823079	0.727451	0.931277	0.00200261
ERVK13-1	0.748869	0.623142	0.899964	0.00204258
LINC00707	1.20141	1.06911	1.35008	0.00205171
AC020765.2	1.26895	1.09017	1.47705	0.00211028
AL591222.1	0.836865	0.746973	0.937574	0.00212799
PRDM16-DT	0.859188	0.779633	0.946861	0.00220302
AC008105.1	0.830713	0.73753	0.93567	0.00224817
CCDC18-AS1	0.723222	0.587409	0.890436	0.00226214
AP006621.2	0.809483	0.706751	0.927149	0.00227077
LINC01106	0.887836	0.822469	0.958398	0.00229627
AC093159.1	0.833278	0.740668	0.937467	0.00241165
LY86-AS1	0.903363	0.845735	0.964918	0.00251287
AC104129.1	0.848968	0.763171	0.94441	0.00259384
AL645924.1	1.16563	1.0548	1.2881	0.00264151
AL109946.1	0.883958	0.815509	0.958152	0.00270396
AC004816.1	0.859014	0.7778	0.948708	0.00270806
AC010247.2	1.22707	1.07337	1.40277	0.0027265
AP001160.2	1.34612	1.10769	1.63587	0.00280554
LINC01615	1.20139	1.06513	1.35508	0.00281565
AC006942.1	1.26921	1.08518	1.48445	0.00285629
AC073050.1	1.20652	1.06596	1.36562	0.00297104
UMODL1-AS1	0.907571	0.851286	0.967577	0.00298797
LINC01284	0.80356	0.69553	0.928369	0.00298812
AL450322.2	0.817505	0.71562	0.933896	0.00300731
Z93930.2	1.39447	1.11943	1.73708	0.00301261
LINC01289	0.804082	0.695954	0.929009	0.00308315
AC015722.2	0.790328	0.67584	0.92421	0.00320784
AL021707.6	1.24727	1.07682	1.44471	0.00320798
ARHGAP27P1-BPTFP1-KPNA2P3	0.781698	0.662872	0.921825	0.00341654
AL117372.1	0.804781	0.695768	0.930875	0.00345012
FAM153CP	0.880005	0.8077	0.958782	0.00347581
AC079296.1	0.847553	0.758454	0.947118	0.00351497
AC040977.1	0.705205	0.557433	0.892151	0.00360084
AC012645.4	0.788234	0.671537	0.925211	0.00360455
AC015982.2	1.3583	1.10481	1.66995	0.00366343
AC013553.3	0.858741	0.774853	0.951712	0.00368852
AC004817.4	0.889136	0.821308	0.962566	0.00370416
AC108693.2	0.790012	0.673717	0.926381	0.00371759
AP001189.3	1.19391	1.05915	1.34581	0.00372638
AC018752.1	0.800987	0.688883	0.931333	0.00391768
AC005329.3	0.830821	0.732502	0.942337	0.00392407
AC134312.1	0.900534	0.838634	0.967002	0.00393306
FILNC1	1.23017	1.06855	1.41624	0.00394389
AC008764.8	0.76903	0.643002	0.91976	0.00402871
AL117329.1	0.83599	0.739416	0.945178	0.00423414
AP000873.4	0.793509	0.677168	0.929839	0.00424679
AC067945.3	1.21574	1.06304	1.39038	0.00433643
AL390783.1	0.829827	0.729858	0.94349	0.00439785
AC012146.1	1.39786	1.10961	1.761	0.004474
AC009090.3	0.784165	0.663068	0.92738	0.00449901
LINC01833	1.10978	1.03271	1.1926	0.00455987
AC092375.2	0.821326	0.71682	0.941067	0.00458662
AC003681.1	0.726316	0.582119	0.906232	0.00462659
AL513477.2	0.812193	0.70326	0.937998	0.00463891
UBL7-AS1	1.56756	1.14829	2.13991	0.00464445
AC116914.2	1.29706	1.08304	1.55338	0.00469912
AC015819.3	0.884413	0.812033	0.963244	0.00480857
U62317.2	1.46321	1.1228	1.90683	0.00484338
AC124804.1	0.860266	0.774617	0.955386	0.00490927
AL031600.1	0.851246	0.760831	0.952405	0.00493662
THUMPD3-AS1	0.676085	0.514428	0.888543	0.00499204
AC245164.1	0.812702	0.702897	0.939661	0.00510523
MIR7-3HG	0.91091	0.853255	0.97246	0.00515653
AL022322.1	0.840358	0.743934	0.949281	0.00515756
AC092123.1	0.782736	0.659147	0.929498	0.0052092
AC211433.1	0.816911	0.708857	0.941437	0.00521194
DLEU1	1.3548	1.09461	1.67684	0.00525881
AC254633.1	1.29127	1.07829	1.54633	0.00544321
ELAVL4-AS1	0.818813	0.710922	0.943079	0.0055559
C8orf34-AS1	1.11301	1.03176	1.20065	0.0056323
AC010883.1	0.810345	0.697873	0.940945	0.00580853
LINC02254	0.832263	0.730411	0.948319	0.00583919
LINC01250	0.833051	0.731451	0.948763	0.00591346
AC140125.2	0.879679	0.802933	0.96376	0.00591418
AC005306.1	1.21515	1.05761	1.39616	0.00595008
AC134312.3	0.862649	0.77635	0.958539	0.0060078
AC004147.4	0.817339	0.707729	0.943925	0.0060426
AC010624.2	0.802133	0.685283	0.938909	0.00605684
NTM-AS1	0.894484	0.82592	0.968741	0.00613501
AC015468.3	0.83342	0.731435	0.949624	0.006217
MATN1-AS1	1.2573	1.06681	1.4818	0.00630389
TNFRSF10A-AS1	1.24473	1.06358	1.45673	0.00636871
C7orf65	1.16076	1.04226	1.29274	0.00666127
AC008737.1	0.856772	0.766003	0.958297	0.00682018
AL354892.3	0.784434	0.657487	0.935893	0.00702766
AL031670.1	0.806002	0.689002	0.94287	0.007037
AP001893.1	0.81694	0.704917	0.946766	0.00721111
AC025178.2	0.792284	0.668401	0.939129	0.00727703
AC010331.1	1.21823	1.05452	1.40736	0.0073424
AC037459.2	0.744169	0.598895	0.924682	0.00766147
LINC01311	0.819645	0.708086	0.94878	0.00771436
AP001062.1	0.7457	0.6009	0.925392	0.00772466
SNHG3	1.324	1.07604	1.6291	0.00798617
AC138696.2	1.2905	1.06808	1.55924	0.00823391
LINC01979	0.82767	0.719321	0.95234	0.00823874
FAM87A	0.867816	0.780881	0.96443	0.0084771
AC131953.2	0.843213	0.742456	0.957643	0.00862552
AC103563.7	0.869775	0.783717	0.965283	0.00867325
TMEM99	1.4352	1.09562	1.88003	0.00871914
SH3TC2-DT	0.85774	0.764367	0.962519	0.00906483
AC008708.2	0.896686	0.826119	0.973282	0.00912002
AC138393.3	0.830867	0.722733	0.95518	0.00919954
DLGAP1-AS4	0.908418	0.844984	0.976614	0.00930408
AC008969.1	0.766366	0.626828	0.936965	0.00946223
AC132872.2	0.821381	0.707375	0.953761	0.00985327
AC104695.3	1.18004	1.04048	1.33833	0.00994254
AC022400.5	0.787666	0.656916	0.944441	0.00996116
GAS5	0.760497	0.617341	0.936849	0.0100813
AC009806.1	0.839303	0.734447	0.959128	0.0100867
AP001432.1	0.792444	0.663669	0.946206	0.0101379
AC105339.2	0.804941	0.682022	0.950013	0.0102733
AL137847.2	1.17525	1.03882	1.32959	0.0103181
AC010894.4	0.842379	0.738451	0.960934	0.0106763
KIAA1671-AS1	0.849621	0.749609	0.962977	0.0107607
KIRREL3-AS3	0.836796	0.729674	0.959644	0.0107919
EWSAT1	1.14475	1.03159	1.27033	0.0109089
AC095032.1	0.849394	0.748757	0.963558	0.0111832
AC004817.1	0.844584	0.741171	0.962426	0.0112558
AL354694.1	1.23143	1.04807	1.44688	0.0113838
AC027281.1	1.09747	1.02117	1.17947	0.0114105
AC087273.2	1.16978	1.03575	1.32116	0.0115444
AL137786.1	0.903524	0.83489	0.977801	0.0118389
LINC01414	0.86124	0.766527	0.967657	0.0119685
AC073046.1	0.848239	0.74581	0.964736	0.0121857
AC015712.1	1.1662	1.03386	1.31548	0.0123567
AC104417.2	0.909077	0.843575	0.979665	0.0124752
AC009065.9	0.773862	0.632846	0.946301	0.0124995
AC009988.1	0.831609	0.719316	0.961431	0.0127241
AC135507.1	0.762148	0.614544	0.945204	0.0133956
AC008147.2	0.861642	0.765659	0.969656	0.0134609
DDN-AS1	1.23053	1.04238	1.45263	0.0142754
AC009120.2	0.813502	0.689291	0.960097	0.0146194
AC139530.1	0.739342	0.57952	0.943241	0.0150911
LINC02607	0.924733	0.868124	0.985033	0.0151885
AC006557.1	0.835091	0.721959	0.965951	0.0152499
LINC01202	0.906557	0.837274	0.981572	0.0155846
AC026469.1	0.873695	0.782893	0.975029	0.0158811
SEC62-AS1	0.820782	0.6982	0.964885	0.0167064
LINC00622	0.844128	0.734668	0.969897	0.0167887
AC108010.1	0.852962	0.748579	0.971901	0.0169451
AC067956.1	0.876415	0.786288	0.976872	0.0171915
AP000679.1	0.86211	0.763011	0.974079	0.0172424
AL021707.4	0.825135	0.704389	0.96658	0.0172634
AC011462.4	1.16107	1.02646	1.31334	0.0175347
AC000403.1	0.852604	0.747465	0.972532	0.0175603
CR936218.1	0.835833	0.720738	0.969307	0.0176738
AC138430.1	1.11508	1.01892	1.22031	0.0179113
AC009119.1	1.18437	1.02908	1.36309	0.0182902
AL353732.1	0.845948	0.736184	0.972078	0.0183071
LINC01498	0.832759	0.715308	0.969497	0.0183081
AC015813.4	0.85904	0.756974	0.974868	0.0185542
AC092720.1	0.851527	0.744436	0.974024	0.0190903
AC092718.5	0.807095	0.674602	0.965611	0.0191577
AL121929.3	0.884643	0.798317	0.980305	0.0193015
AC110995.1	1.176	1.02605	1.34786	0.0198374
AL121658.1	1.23361	1.03384	1.47198	0.0198489
AC148477.4	0.860488	0.758004	0.976829	0.0202169
AC016735.1	0.845445	0.733521	0.974447	0.0204916
LINC01164	0.907962	0.836696	0.985299	0.0206083
SH3BP5-AS1	0.810146	0.677799	0.968335	0.0206926
UBE2E1-AS1	1.27771	1.03806	1.57269	0.0207521
LINC00894	0.867694	0.768892	0.979192	0.0213987
LINC00466	1.15098	1.02091	1.29761	0.0215509
NAGPA-AS1	0.842939	0.728592	0.975233	0.0216106
KCNQ1DN	0.904233	0.829503	0.985696	0.0221767
AC079209.1	1.15418	1.02052	1.30534	0.0224015
AC135178.6	0.76935	0.613246	0.96519	0.0234409
AC027279.1	1.1341	1.01657	1.26522	0.024175
AC009095.1	0.82589	0.699189	0.975552	0.0243687
LINC00159	1.2001	1.02282	1.4081	0.0253082
AL133406.2	0.830156	0.705024	0.977496	0.0255479
MYRF-AS1	0.853777	0.743039	0.98102	0.0257264
AC008764.6	0.768294	0.609214	0.968914	0.025964
NCBP2-AS1	0.853399	0.741971	0.981562	0.026374
AL137186.2	1.22565	1.02387	1.46719	0.0266196
AC021683.2	0.899146	0.817783	0.988603	0.0280329
LINC00592	0.857027	0.746775	0.983557	0.0280957
LINC01608	0.905111	0.82791	0.98951	0.0283943
AL357093.2	1.10391	1.01044	1.20603	0.0285213
AC006435.2	0.873533	0.773744	0.986192	0.0289165
AL139384.2	1.17558	1.0165	1.35955	0.0292141
AL591895.1	0.840545	0.718581	0.98321	0.0298819
AC005324.5	0.841844	0.720214	0.984015	0.0305904
AL161452.1	1.20169	1.01604	1.42126	0.0318918
LINC00507	0.943989	0.895549	0.995048	0.0319792
AC132872.3	1.17494	1.01371	1.36182	0.0322878
AC009093.1	1.12373	1.00979	1.25052	0.0324658
AC090589.3	0.817122	0.678381	0.984237	0.0333939
LMF1-AS1	0.893982	0.805754	0.991871	0.0345219
AL109811.2	0.799689	0.649534	0.984556	0.035148
AC074138.1	0.826966	0.692632	0.987355	0.0356698
DOCK9-DT	1.16117	1.00994	1.33505	0.0358299
LINC02347	0.890005	0.798009	0.992606	0.0363234
AL139099.3	0.843377	0.718807	0.989534	0.0367089
AC015813.1	0.832618	0.70092	0.989061	0.0370542
AC016590.2	0.853165	0.734033	0.991632	0.0385024
AC109460.2	1.18967	1.00883	1.40293	0.0389739
PAQR9-AS1	0.888385	0.79338	0.994766	0.0402765
SLC26A4-AS1	0.941438	0.888676	0.997333	0.0402938
AC004253.1	0.865635	0.754111	0.993653	0.0403205
LINC01331	0.879466	0.777465	0.994848	0.0411433
LINC02393	1.11306	1.0043	1.23359	0.0411802
ZFAS1	0.796261	0.639772	0.991027	0.0412803
MAPKAPK5-AS1	0.708134	0.508316	0.986502	0.0413198
AC010327.4	1.14448	1.00532	1.30291	0.0413366
LINC01511	0.928799	0.865115	0.997171	0.0415349
MHENCR	0.778925	0.611233	0.992622	0.0434012
U47924.3	0.85023	0.725754	0.996055	0.0445475
AC010976.2	0.896367	0.805105	0.997973	0.0458256
AC011287.1	0.905847	0.822062	0.998172	0.0458336
AP003071.4	1.10684	1.00187	1.22281	0.0458498
GSN-AS1	0.877238	0.771401	0.997595	0.0458608
NALT1	0.887744	0.789777	0.997863	0.045953
AC007368.1	0.86881	0.756691	0.997542	0.0460561
AC245123.1	0.880391	0.776444	0.998253	0.0468955
AL358216.1	0.936447	0.877573	0.99927	0.0474787
AC021078.1	1.28946	1.00233	1.65885	0.0479181
AC046130.3	0.850801	0.72483	0.998663	0.0481181
AC022509.3	1.15825	1.00032	1.34112	0.0495014
