# Supplementary material for: Mining glycosylation-related prognostic lncRNAs and constructing a prognostic model for overall survival prediction in glioma: A study based on bioinformatics analysis
Source: Medicine (Baltimore). 2023 May 5;102(18):e33569. doi: 10.1097/MD.0000000000033569 (PMC10158895; doi:10.1097/MD.0000000000033569)
Supplement: Supplementary file 3 [file medi-102-e33569-s003.xlsx]

## Sheet: Table S3
Table S3:By univariate cox ergression focused on selected glycosylation-related lnRNAs involved in survival data in CGGA
Gene	Univariate Cox regression in TCGA
	HR	HR.95L	HR.95H	pvalue
GAS2L3	1.85786	1.68016	2.05435	1.41494e-33
VIM	1.52753	1.42309	1.63964	9.59684e-32
GNG12	1.70701	1.55877	1.86933	8.55881e-31
AC062021.1	0.639637	0.592589	0.69042	2.00895e-30
STEAP3	1.49629	1.39531	1.60458	1.25234e-29
LINC00634	0.67244	0.626366	0.721904	6.07607e-28
KCNIP2	0.687192	0.642535	0.734953	7.21123e-28
LOXL1	1.43761	1.3447	1.53693	1.76139e-26
WDR86	0.613028	0.558753	0.672575	4.3676e-25
LINC00152	1.365	1.28539	1.44955	3.37897e-24
KIAA0040	1.64235	1.49103	1.80901	8.27155e-24
TNK2	0.614519	0.55813	0.676605	3.56866e-23
PC	0.495638	0.429569	0.571868	6.83309e-22
RAD51	1.7754	1.57906	1.99615	7.98881e-22
PRC1	1.53351	1.40284	1.67637	5.01782e-21
HAR1A	0.522328	0.455964	0.59835	7.39816e-21
OIP5	1.6958	1.51679	1.89594	1.7073e-20
TRAM2	1.76539	1.56517	1.99123	2.1604e-20
WARS2	2.98197	2.36146	3.76552	4.3623e-20
JPH4	0.738259	0.691729	0.78792	6.47276e-20
DLGAP1	0.684436	0.63075	0.742692	9.24147e-20
WWTR1	1.43831	1.32942	1.55611	1.44092e-19
ADAMTSL4	1.46969	1.35173	1.59793	1.87006e-19
C1RL	1.46211	1.34599	1.58825	2.31538e-19
MIS18A	2.22576	1.86352	2.65842	1.0644e-18
KDM4A	2.20923	1.85049	2.63752	1.82666e-18
HAS2	1.58846	1.42841	1.76645	1.33924e-17
DEAF1	0.55657	0.485345	0.638247	4.98485e-17
MRVI1	0.617204	0.551252	0.691046	5.79594e-17
LINC00515	0.531537	0.457779	0.617179	1.11694e-16
TMEM51	1.83754	1.59123	2.12198	1.17332e-16
FGF13	0.703708	0.646685	0.76576	3.63871e-16
IDI1	0.597912	0.527847	0.677278	6.08008e-16
ADPGK	2.07961	1.73838	2.48782	1.17696e-15
CFLAR	2.03537	1.70933	2.4236	1.47802e-15
ZNF571	1.9688	1.66232	2.33179	4.27706e-15
PCOLCE	1.29674	1.21415	1.38493	9.9596e-15
NALCN	0.645163	0.576615	0.721859	2.05798e-14
BVES	1.64715	1.44912	1.87224	2.23999e-14
GLIS3	1.4391	1.31065	1.58014	2.3289e-14
PHEX	1.60801	1.42181	1.81861	3.89164e-14
LINC00966	0.683936	0.619737	0.754785	4.22661e-14
SMC5	1.77182	1.52682	2.05613	4.94473e-14
SHANK2	0.682536	0.616983	0.755055	1.22902e-13
LRP4	0.691226	0.626658	0.762446	1.57448e-13
TEX40	0.744539	0.687202	0.80666	5.40342e-13
LINC00237	0.756126	0.699887	0.816883	1.3503e-12
CADM2	0.732682	0.672134	0.798685	1.57304e-12
MIR497HG	0.69556	0.628294	0.770027	2.63609e-12
TIPARP	1.5512	1.37102	1.75505	3.19233e-12
LINC00925	0.778962	0.726084	0.835691	3.29383e-12
ACTA2	1.30684	1.2116	1.40956	4.15574e-12
PXN	1.73562	1.48369	2.03034	5.56304e-12
DHRSX	1.9161	1.59207	2.30607	5.98582e-12
ADARB2	0.754462	0.696253	0.817536	6.0812e-12
BCRP2	0.71702	0.651983	0.788544	7.03616e-12
LPP	1.73966	1.48482	2.03824	7.31697e-12
PARS2	2.50849	1.9246	3.26952	1.02486e-11
FAM222A	0.73553	0.672588	0.804363	1.69996e-11
AGBL5	2.4084	1.85455	3.12765	4.32667e-11
IGFBP7	1.39072	1.26052	1.53437	4.81709e-11
ZNF32	0.585416	0.498872	0.686975	5.38211e-11
NEBL	0.733669	0.668276	0.805461	7.93227e-11
LINC00320	0.752634	0.690735	0.820079	8.58853e-11
PRKAG2	0.642571	0.561971	0.734732	9.95329e-11
ATP6V0E2	0.61245	0.527422	0.711187	1.28332e-10
SNAP25	0.847194	0.805198	0.891381	1.63132e-10
GPR158	0.703266	0.630815	0.784038	2.21058e-10
BOLA3	1.9323	1.57574	2.36954	2.46624e-10
TP53RK	2.34622	1.79871	3.06039	3.17619e-10
LAMTOR5	1.88563	1.54277	2.30469	5.84625e-10
ENO1	1.64895	1.40615	1.93367	7.54627e-10
SPAG5	1.37005	1.23899	1.51497	8.40333e-10
SRGAP3	0.614187	0.525622	0.717675	8.49079e-10
OSTM1	1.74837	1.46249	2.09014	8.63128e-10
AC131056.3	0.698083	0.622239	0.783171	9.07492e-10
LINC00176	0.754723	0.689488	0.826131	1.05419e-09
CIRBP	0.599232	0.507868	0.707032	1.30021e-09
TMPO	1.43814	1.27869	1.61748	1.35934e-09
C17orf80	2.06863	1.63202	2.62204	1.86072e-09
AC083799.1	1.86018	1.51791	2.27963	2.19534e-09
DGCR10	0.669328	0.586477	0.763884	2.60225e-09
NOP14	2.11756	1.65399	2.71104	2.65402e-09
FAM66C	0.642282	0.554314	0.74421	3.83724e-09
AC104655.3	0.632149	0.540796	0.738932	8.45321e-09
PAXIP1	1.71774	1.42876	2.06517	8.58741e-09
EPHA1	1.51227	1.31345	1.74118	8.85148e-09
ZNF503	1.50915	1.31071	1.73763	1.05496e-08
ZFAND6	1.74652	1.44252	2.11458	1.09579e-08
NCAM1	0.71638	0.638805	0.803375	1.17048e-08
RASSF8	1.51034	1.31022	1.74102	1.30269e-08
BCDIN3D	1.93485	1.53888	2.43269	1.60692e-08
LINC00617	0.697562	0.615459	0.790618	1.72837e-08
KBTBD11	0.728437	0.652298	0.813463	1.85268e-08
SATB2	1.48242	1.29214	1.70071	1.9455e-08
GABPB1	1.61036	1.36326	1.90224	2.06994e-08
HDAC11	0.695527	0.611802	0.79071	2.88436e-08
BHLHE40	1.31005	1.19003	1.44218	3.61272e-08
LEF1	1.38634	1.23391	1.55761	3.87085e-08
EXTL3	1.63175	1.36771	1.94675	5.41734e-08
OPCML	0.773497	0.704944	0.848716	5.82046e-08
FRY	0.756453	0.683867	0.836742	5.85935e-08
IDH1	1.5287	1.31055	1.78317	6.57086e-08
RPL34	0.675622	0.585382	0.779774	8.29601e-08
MIA3	1.76145	1.42971	2.17016	1.0513e-07
FAM105B	1.68807	1.3902	2.04975	1.24994e-07
AC084018.1	0.765882	0.693465	0.845862	1.4163e-07
ASMTL	0.638589	0.540174	0.754934	1.50422e-07
INCENP	1.40621	1.23291	1.60387	3.76867e-07
LINC00641	0.718882	0.632381	0.817214	4.51404e-07
SNHG6	0.674346	0.578499	0.786072	4.72046e-07
AC008964.1	1.33909	1.19519	1.50031	4.79917e-07
ZSCAN16	1.65821	1.36054	2.02102	5.45079e-07
DDX11	1.34089	1.19334	1.50669	8.15163e-07
BACH1	1.4976	1.27475	1.75941	8.97118e-07
FLOT2	1.82847	1.43654	2.32735	9.44498e-07
CALM3	0.691111	0.59608	0.801292	9.82147e-07
KIF9	1.35321	1.19839	1.52804	1.0645e-06
FAM222B	1.70437	1.37556	2.11176	1.08346e-06
MYLK	1.22676	1.12993	1.33189	1.10462e-06
MAPT	0.81986	0.756724	0.888265	1.18662e-06
RAPGEF4	0.834227	0.775343	0.897584	1.21608e-06
LBR	1.42661	1.23464	1.64844	1.44748e-06
LINC00265	1.48281	1.26315	1.74066	1.46639e-06
EPB41L4A	1.56096	1.30141	1.87226	1.5914e-06
SMCR2	0.561048	0.443075	0.710432	1.5988e-06
DGCR8	1.55354	1.29687	1.86101	1.74056e-06
TOB1	1.40482	1.22208	1.61488	1.74594e-06
NPRL3	0.58304	0.46673	0.728335	2.0118e-06
TDRD9	0.701651	0.605437	0.813154	2.49371e-06
DLGAP1-AS4	0.739214	0.651776	0.838382	2.5443e-06
ITGB2	1.19391	1.10821	1.28624	3.10752e-06
C17orf100	0.63869	0.528809	0.771403	3.24822e-06
FBXL19	0.600315	0.483983	0.74461	3.43061e-06
KCNJ2	1.40349	1.21291	1.62401	5.30766e-06
TMEM254	0.595997	0.476456	0.745531	5.86953e-06
KCNQ1	1.39307	1.2048	1.61076	7.64365e-06
RAP2C	1.35669	1.1869	1.55076	7.75549e-06
MAPKAPK5	1.91225	1.43302	2.55173	1.06125e-05
PCBP1	1.79965	1.38457	2.33915	1.12163e-05
RGMB	0.802563	0.727522	0.885344	1.12644e-05
TRAPPC12	0.735	0.639452	0.844825	1.46928e-05
ARHGAP31	0.726212	0.628312	0.839365	1.49038e-05
MORF4L2	1.32786	1.16789	1.50973	1.49364e-05
SMARCA5	1.454	1.22691	1.72312	1.55928e-05
SNHG12	1.36081	1.18304	1.5653	1.60884e-05
LINC01007	0.702917	0.598535	0.825504	1.72364e-05
FEN1	1.39543	1.19852	1.62469	1.76082e-05
AGAP1	1.32666	1.16561	1.50995	1.8616e-05
GRM5	0.749736	0.656289	0.856489	2.22722e-05
UBL7	0.730344	0.631277	0.844957	2.38803e-05
USP27X	0.673049	0.559967	0.808966	2.45487e-05
LINC00087	0.81747	0.74405	0.898136	2.69877e-05
LINC00863	0.678196	0.565725	0.813027	2.70111e-05
MAL2	0.832429	0.764014	0.90697	2.77074e-05
LINC00643	0.798431	0.718631	0.887092	2.79056e-05
EPN2	0.721643	0.619132	0.841127	3.00303e-05
DCTN1	0.762716	0.670747	0.867296	3.60156e-05
PROX1	1.33502	1.15841	1.53856	6.57652e-05
SLC25A30	1.51675	1.23476	1.86314	7.20909e-05
TM4SF18	1.29446	1.13951	1.47047	7.25653e-05
TRHDE	0.672535	0.552781	0.818233	7.3377e-05
PINK1	0.755635	0.657861	0.867941	7.39184e-05
AC068987.1	0.806885	0.724272	0.898921	9.87837e-05
NPHP3	1.30698	1.141	1.4971	0.000111715
UGDH	1.33527	1.15254	1.54697	0.000117774
GSN	1.21489	1.09915	1.34281	0.000138622
HLA-F	1.19778	1.09146	1.31444	0.000141522
TNRC6C	0.76373	0.664586	0.877663	0.00014509
NTRK3	0.79409	0.704282	0.89535	0.000166439
LHFPL3	0.893973	0.842983	0.948048	0.000183714
AC090425.1	0.795116	0.705041	0.896699	0.000185937
HTR5A	0.712142	0.595756	0.851266	0.000192513
HIF1A	1.23615	1.10488	1.38301	0.000214527
FLNB	1.36029	1.15462	1.60261	0.000234304
STAG3L5P	1.16333	1.07301	1.26124	0.000243385
SNHG14	0.82828	0.748628	0.916406	0.000260049
HOXD-AS1	1.20736	1.09075	1.33644	0.000276864
PAXBP1	1.25606	1.11035	1.42089	0.000290362
THRB	0.803195	0.713182	0.90457	0.000301756
TOLLIP	0.748681	0.639433	0.876595	0.000322416
STK4	1.35245	1.14723	1.59437	0.000323409
MBNL1	1.40534	1.16528	1.69486	0.000370237
SH3BP5	1.19388	1.08231	1.31695	0.000399762
ZRANB2	1.30929	1.1271	1.52093	0.000423522
ENTPD3	0.752038	0.640789	0.882601	0.00048499
LINC00928	0.769928	0.664243	0.892428	0.000519034
ZNF674	1.49967	1.19268	1.88568	0.00052486
CACTIN	1.51039	1.19605	1.90735	0.000532872
ATP11A	1.21482	1.08778	1.35669	0.000554259
USP46	0.815443	0.725814	0.91614	0.000594158
USP3	0.773722	0.66805	0.896108	0.000617012
THAP7	0.753569	0.640891	0.886057	0.000617216
ENTPD1	1.38306	1.14739	1.66712	0.000667542
CHL1	1.1286	1.05229	1.21044	0.000706647
MILR1	1.17421	1.06955	1.28911	0.0007475
ASB16	1.53582	1.19305	1.97707	0.000868972
LINC00461	0.847524	0.768519	0.934651	0.000920989
IGF2	1.10817	1.04115	1.1795	0.0012511
AC096772.6	0.745919	0.623624	0.892196	0.00133433
LINC00507	0.75116	0.629681	0.896076	0.00147719
U82695.9	0.761397	0.641474	0.90374	0.00182434
UBA6	1.18758	1.06562	1.3235	0.00187402
CECR2	0.805265	0.702359	0.923249	0.00190477
KCNH1	0.771661	0.654982	0.909125	0.00194177
MKNK1	1.28583	1.09501	1.50991	0.00215984
SEC24B	1.31773	1.10446	1.57217	0.00219121
LENG8	1.20083	1.06762	1.35066	0.00228347
PRKAR2A	1.16585	1.05496	1.28839	0.00261919
HEXA	1.26452	1.08525	1.47341	0.00262342
AC010327.2	1.40696	1.12547	1.75885	0.00271953
HHATL	0.914528	0.861491	0.970831	0.00337755
VPS9D1	0.781338	0.660231	0.92466	0.00408504
LINC00657	0.81636	0.709896	0.93879	0.00442864
SYNE1	0.819578	0.714435	0.940196	0.00450746
SAP30L	1.2943	1.08139	1.54913	0.0049033
TAPT1	0.799265	0.683413	0.934758	0.00504097
STK24	1.35674	1.09585	1.67974	0.00510961
AC007347.1	0.870819	0.788774	0.961397	0.00614904
ZEB2	0.795128	0.674716	0.937028	0.00621367
AC079922.3	0.701474	0.543936	0.90464	0.00629102
AP4B1	1.34331	1.08222	1.6674	0.00743985
DGUOK	1.30643	1.07196	1.59219	0.00808645
MIR600HG	0.832223	0.725775	0.954283	0.00853576
YEATS2	1.31224	1.07161	1.60689	0.00855908
HHIP	1.15563	1.03726	1.28751	0.00870513
MTUS2	0.745578	0.598133	0.929369	0.00901439
LINC00909	1.28538	1.06438	1.55227	0.00910304
HCG25	0.929441	0.878931	0.982854	0.0102704
LINC01004	1.20293	1.04285	1.38758	0.0112201
ACVR2B	0.769608	0.628553	0.942317	0.0112406
SNHG15	0.829541	0.716682	0.960173	0.0122571
INTS6	1.24815	1.0476	1.48709	0.0131273
LIPE	0.876241	0.789236	0.972837	0.0132827
DNAJC9	1.28257	1.05202	1.56365	0.0138339
YTHDF3	1.24219	1.04457	1.47719	0.014156
HCFC1	1.36585	1.05732	1.7644	0.0170028
LDLRAD4	0.848678	0.741683	0.971108	0.017016
SNHG17	1.15979	1.0265	1.31038	0.0173155
DENND5B	0.837278	0.722962	0.96967	0.0177318
AC020594.5	0.848226	0.740142	0.972093	0.0179351
DNAJC27	0.771192	0.620887	0.957883	0.0188242
ZBTB11	1.26724	1.03943	1.54498	0.0191582
RFPL2	0.792124	0.651423	0.963215	0.0195126
PRMT5	0.812536	0.682116	0.967891	0.0200421
NBR1	0.804663	0.669822	0.966648	0.0202087
SNHG7	0.850841	0.740303	0.977883	0.0229088
ZMIZ1	0.879688	0.78741	0.98278	0.0233798
ZSWIM8	0.87242	0.775035	0.982043	0.0238203
CELF2	0.856826	0.749058	0.980098	0.0242535
SEMA3B	0.891992	0.807287	0.985585	0.0247567
CERS6	0.817131	0.684529	0.97542	0.0253883
AC004447.2	1.17356	1.01926	1.35121	0.0260694
HMGN3	1.32448	1.03397	1.6966	0.0261201
COX10	1.32808	1.03343	1.70674	0.0266281
BX088651.1	1.27755	1.02492	1.59244	0.0293381
RNF157	0.842421	0.720935	0.98438	0.0309194
AC007390.5	1.18304	1.01528	1.37852	0.0312171
SMCO4	1.14737	1.0117	1.30124	0.0322621
NNT	1.16782	1.01258	1.34686	0.0330303
MID1IP1	0.861989	0.751934	0.988151	0.0330887
SLX1A	1.14543	1.01086	1.29792	0.0332316
LINC00938	0.836421	0.709492	0.986056	0.033405
WDFY3	0.885414	0.791257	0.990775	0.0338777
LY86	1.11281	1.00701	1.22973	0.0359886
LINC00460	0.83532	0.705894	0.988476	0.0361787
MYCBP2	0.913438	0.838854	0.994652	0.0372197
LINC00951	0.879232	0.777381	0.994426	0.0404677
PAN3	1.18618	1.0074	1.39669	0.0405214
TMEM98	1.12543	1.00421	1.2613	0.0421409
ARAP1-AS1	0.961797	0.926287	0.998669	0.0424225
AL450992.2	1.17249	1.0052	1.36761	0.0427622
CBR3	1.1344	1.00322	1.28273	0.0443033
