# Supplementary material for: Mining glycosylation-related prognostic lncRNAs and constructing a prognostic model for overall survival prediction in glioma: A study based on bioinformatics analysis
Source: Medicine (Baltimore). 2023 May 5;102(18):e33569. doi: 10.1097/MD.0000000000033569 (PMC10158895; doi:10.1097/MD.0000000000033569)
Supplement: Supplementary file 4 [file medi-102-e33569-s004.xlsx]

## Sheet: Table S4
Table S4:The 546 glioma samples in TCGA were divided into two subgroups with different characteristics through consistent clustering.
Clinical pathological classification
G1 (n=245)				G2 (n=301)
TCGA-02-0047-01	TCGA-76-4926-01	TCGA-IK-7675-01		TCGA-FG-5962-01	TCGA-06-0221-01	TCGA-DB-5270-01
TCGA-02-0055-01	TCGA-76-4928-01	TCGA-KT-A7W1-01		TCGA-FG-5964-01	TCGA-06-0238-01	TCGA-DB-5273-01
TCGA-02-2483-01	TCGA-76-4929-01	TCGA-P5-A5EX-01		TCGA-FG-5965-01	TCGA-06-0749-01	TCGA-DB-5274-01
TCGA-02-2485-01	TCGA-76-4931-01	TCGA-P5-A5EZ-01		TCGA-FG-6689-01	TCGA-06-2558-01	TCGA-DB-5275-01
TCGA-02-2486-01	TCGA-CS-4941-01	TCGA-P5-A5F1-01		TCGA-FG-6690-01	TCGA-06-5411-01	TCGA-DB-5277-01
TCGA-06-0125-01	TCGA-CS-4944-01	TCGA-P5-A5F6-01		TCGA-FG-7634-01	TCGA-26-1442-01	TCGA-DB-5278-01
TCGA-06-0129-01	TCGA-CS-5395-01	TCGA-QH-A6CS-01		TCGA-FG-7636-01	TCGA-28-5207-01	TCGA-DB-5279-01
TCGA-06-0130-01	TCGA-CS-6186-01	TCGA-QH-A6CV-01		TCGA-FG-7637-01	TCGA-32-1980-01	TCGA-DB-5281-01
TCGA-06-0138-01	TCGA-CS-6188-01	TCGA-S9-A6TS-01		TCGA-FG-7638-01	TCGA-CS-4938-01	TCGA-DB-A4X9-01
TCGA-06-0139-01	TCGA-CS-6666-01	TCGA-S9-A6TU-01		TCGA-FG-7641-01	TCGA-CS-4942-01	TCGA-DB-A4XA-01
TCGA-06-0141-01	TCGA-CS-6667-01	TCGA-S9-A6TV-01		TCGA-FG-7643-01	TCGA-CS-4943-01	TCGA-DB-A4XB-01
TCGA-06-0152-01	TCGA-DB-5280-01	TCGA-S9-A6U0-01		TCGA-FG-8181-01	TCGA-CS-5390-01	TCGA-DB-A4XC-01
TCGA-06-0157-01	TCGA-DB-A64S-01	TCGA-S9-A6U1-01		TCGA-FG-8182-01	TCGA-CS-5393-01	TCGA-DB-A4XD-01
TCGA-06-0158-01	TCGA-DH-5142-01	TCGA-S9-A6U9-01		TCGA-FG-8186-01	TCGA-CS-5396-01	TCGA-DB-A4XE-01
TCGA-06-0168-01	TCGA-DH-A669-01	TCGA-S9-A6UA-01		TCGA-FG-8187-01	TCGA-CS-5397-01	TCGA-DB-A4XF-01
TCGA-06-0171-01	TCGA-DH-A7UU-01	TCGA-S9-A6WM-01		TCGA-FG-8189-01	TCGA-CS-6290-01	TCGA-DB-A4XG-01
TCGA-06-0174-01	TCGA-DH-A7UV-01	TCGA-S9-A6WN-01		TCGA-FG-8191-01	TCGA-CS-6668-01	TCGA-DB-A4XH-01
TCGA-06-0178-01	TCGA-DU-5847-01	TCGA-S9-A7IS-01		TCGA-FG-A4MT-01	TCGA-CS-6669-01	TCGA-DB-A64L-01
TCGA-06-0184-01	TCGA-DU-5852-01	TCGA-S9-A7J0-01		TCGA-FG-A4MX-01	TCGA-CS-6670-01	TCGA-DB-A64O-01
TCGA-06-0187-01	TCGA-DU-5854-01	TCGA-S9-A7R2-01		TCGA-FG-A4MY-01	TCGA-FG-A713-01	TCGA-DB-A64P-01
TCGA-06-0190-01	TCGA-DU-5871-01	TCGA-S9-A7R7-01		TCGA-FG-A60J-01	TCGA-HT-7468-01	TCGA-DB-A64Q-01
TCGA-06-0210-01	TCGA-DU-5872-01	TCGA-S9-A89V-01		TCGA-FG-A60K-01	TCGA-HT-7470-01	TCGA-DB-A64R-01
TCGA-06-0211-01	TCGA-DU-6392-01	TCGA-S9-A89Z-01		TCGA-FG-A60L-01	TCGA-HT-7474-01	TCGA-DB-A64U-01
TCGA-06-0644-01	TCGA-DU-6396-01	TCGA-TM-A7C3-01		TCGA-FG-A6IZ-01	TCGA-HT-7475-01	TCGA-DB-A64V-01
TCGA-06-0645-01	TCGA-DU-6401-01	TCGA-TM-A84B-01		TCGA-FG-A6J1-01	TCGA-HT-7476-01	TCGA-DB-A64W-01
TCGA-06-0646-01	TCGA-DU-6402-01	TCGA-TM-A84C-01		TCGA-FG-A70Y-01	TCGA-HT-7478-01	TCGA-DB-A64X-01
TCGA-06-0649-01	TCGA-DU-6403-01	TCGA-TM-A84I-01		TCGA-FG-A70Z-01	TCGA-HT-7479-01	TCGA-DB-A75K-01
TCGA-06-0686-01	TCGA-DU-6404-01	TCGA-VM-A8C9-01		TCGA-FG-A710-01	TCGA-HT-7480-01	TCGA-DB-A75L-01
TCGA-06-0743-01	TCGA-DU-6405-01	TCGA-VM-A8CD-01		TCGA-FG-A711-01	TCGA-HT-7481-01	TCGA-DB-A75M-01
TCGA-06-0744-01	TCGA-DU-6406-01	TCGA-VM-A8CH-01		TCGA-R8-A6ML-01	TCGA-HT-7482-01	TCGA-DB-A75O-01
TCGA-06-0745-01	TCGA-DU-6407-01	TCGA-VV-A829-01		TCGA-R8-A6MO-01	TCGA-HT-7483-01	TCGA-DB-A75P-01
TCGA-06-0747-01	TCGA-DU-7006-01	TCGA-VV-A86M-01		TCGA-R8-A73M-01	TCGA-HT-7485-01	TCGA-DH-5140-01
TCGA-06-0878-01	TCGA-DU-7007-01	TCGA-VW-A8FI-01		TCGA-S9-A6TW-01	TCGA-HT-7601-01	TCGA-DH-5141-01
TCGA-06-0882-01	TCGA-DU-7010-01	TCGA-WH-A86K-01		TCGA-S9-A6TX-01	TCGA-HT-7602-01	TCGA-DH-5143-01
TCGA-06-1804-01	TCGA-DU-7012-01	TCGA-WY-A858-01		TCGA-S9-A6TY-01	TCGA-HT-7603-01	TCGA-DH-5144-01
TCGA-06-2557-01	TCGA-DU-7013-01	TCGA-06-0132-01		TCGA-S9-A6TZ-01	TCGA-HT-7604-01	TCGA-DH-A66B-01
TCGA-06-2559-01	TCGA-DU-7290-01	TCGA-32-5222-01		TCGA-S9-A6U2-01	TCGA-HT-7605-01	TCGA-DH-A66D-01
TCGA-06-2561-01	TCGA-DU-7301-01	TCGA-41-2572-01		TCGA-S9-A6U5-01	TCGA-HT-7606-01	TCGA-DH-A66F-01
TCGA-06-2562-01	TCGA-DU-7306-01	TCGA-41-3915-01		TCGA-S9-A6U6-01	TCGA-HT-7607-01	TCGA-DH-A66G-01
TCGA-06-2563-01	TCGA-DU-8158-01	TCGA-41-5651-01		TCGA-S9-A6U8-01	TCGA-HT-7608-01	TCGA-DH-A7UR-01
TCGA-06-2564-01	TCGA-DU-8161-01	TCGA-76-4925-01		TCGA-S9-A6UB-01	TCGA-HT-7609-01	TCGA-DH-A7US-01
TCGA-06-2565-01	TCGA-DU-8165-01	TCGA-19-2620-01		TCGA-S9-A6WD-01	TCGA-HT-7610-01	TCGA-DH-A7UT-01
TCGA-06-2567-01	TCGA-DU-A5TS-01	TCGA-19-2625-01		TCGA-S9-A6WE-01	TCGA-HT-7620-01	TCGA-DU-5849-01
TCGA-06-2570-01	TCGA-DU-A5TT-01	TCGA-19-2629-01		TCGA-S9-A6WG-01	TCGA-HT-7677-01	TCGA-DU-5853-01
TCGA-06-5408-01	TCGA-DU-A5TY-01	TCGA-19-5960-01		TCGA-S9-A6WH-01	TCGA-HT-7681-01	TCGA-DU-5855-01
TCGA-06-5410-01	TCGA-DU-A76L-01	TCGA-26-5132-01		TCGA-S9-A6WI-01	TCGA-HT-7684-01	TCGA-DU-5870-01
TCGA-06-5412-01	TCGA-DU-A7TA-01	TCGA-26-5133-01		TCGA-S9-A6WL-01	TCGA-HT-7688-01	TCGA-DU-5874-01
TCGA-06-5413-01	TCGA-DU-A7TD-01	TCGA-26-5134-01		TCGA-S9-A6WO-01	TCGA-HT-7692-01	TCGA-DU-6393-01
TCGA-06-5414-01	TCGA-E1-5304-01	TCGA-26-5135-01		TCGA-S9-A6WP-01	TCGA-HT-7694-01	TCGA-DU-6394-01
TCGA-06-5418-01	TCGA-E1-5318-01	TCGA-26-5136-01		TCGA-S9-A6WQ-01	TCGA-HT-7695-01	TCGA-DU-6395-01
TCGA-06-5856-01	TCGA-E1-A7YV-01	TCGA-26-5139-01		TCGA-S9-A7IQ-01	TCGA-HT-7856-01	TCGA-DU-6397-01
TCGA-06-5858-01	TCGA-FG-5963-01	TCGA-27-1830-01		TCGA-S9-A7IX-01	TCGA-HT-7858-01	TCGA-DU-6399-01
TCGA-06-5859-01	TCGA-FG-6688-01	TCGA-27-1831-01		TCGA-S9-A7IY-01	TCGA-HT-7873-01	TCGA-DU-6400-01
TCGA-08-0386-01	TCGA-FG-6691-01	TCGA-27-1832-01		TCGA-S9-A7IZ-01	TCGA-HT-7874-01	TCGA-DU-6408-01
TCGA-12-0616-01	TCGA-FG-6692-01	TCGA-27-1834-01		TCGA-S9-A7J1-01	TCGA-HT-7879-01	TCGA-DU-6410-01
TCGA-12-0618-01	TCGA-FG-8185-01	TCGA-27-1835-01		TCGA-S9-A7J2-01	TCGA-HT-7880-01	TCGA-DU-7008-01
TCGA-12-0619-01	TCGA-FG-8188-01	TCGA-27-1837-01		TCGA-S9-A7J3-01	TCGA-HT-7881-01	TCGA-DU-7009-01
TCGA-12-0821-01	TCGA-FG-A4MW-01	TCGA-27-2519-01		TCGA-S9-A7QW-01	TCGA-HT-7884-01	TCGA-DU-7011-01
TCGA-12-3650-01	TCGA-FG-A6J3-01	TCGA-27-2521-01		TCGA-S9-A7QX-01	TCGA-HT-7902-01	TCGA-DU-7015-01
TCGA-12-3652-01	TCGA-FG-A87N-01	TCGA-27-2523-01		TCGA-S9-A7QY-01	TCGA-HT-8010-01	TCGA-DU-7018-01
TCGA-12-3653-01	TCGA-FG-A87Q-01	TCGA-27-2524-01		TCGA-S9-A7QZ-01	TCGA-HT-8012-01	TCGA-DU-7019-01
TCGA-12-5295-01	TCGA-HT-7469-01	TCGA-27-2526-01		TCGA-S9-A7R1-01	TCGA-HT-8013-01	TCGA-DU-7292-01
TCGA-12-5299-01	TCGA-HT-7473-01	TCGA-27-2528-01		TCGA-S9-A7R3-01	TCGA-HT-8018-01	TCGA-DU-7294-01
TCGA-14-0781-01	TCGA-HT-7477-01	TCGA-28-1747-01		TCGA-S9-A7R4-01	TCGA-HT-8019-01	TCGA-DU-7298-01
TCGA-14-0787-01	TCGA-HT-7611-01	TCGA-28-1753-01		TCGA-S9-A7R8-01	TCGA-HT-8105-01	TCGA-DU-7299-01
TCGA-14-0789-01	TCGA-HT-7686-01	TCGA-28-2509-01		TCGA-TM-A7C4-01	TCGA-HT-8108-01	TCGA-DU-7300-01
TCGA-14-0790-01	TCGA-HT-7689-01	TCGA-28-2513-01		TCGA-TM-A7C5-01	TCGA-HT-8109-01	TCGA-DU-7302-01
TCGA-14-0817-01	TCGA-HT-7693-01	TCGA-28-2514-01		TCGA-TM-A7CA-01	TCGA-HT-8113-01	TCGA-DU-7304-01
TCGA-14-0871-01	TCGA-HT-7854-01	TCGA-28-5204-01		TCGA-TM-A7CF-01	TCGA-HT-8114-01	TCGA-DU-7309-01
TCGA-14-1034-01	TCGA-HT-7855-01	TCGA-28-5208-01		TCGA-TM-A84F-01	TCGA-HT-8558-01	TCGA-DU-8162-01
TCGA-14-1823-01	TCGA-HT-7882-01	TCGA-28-5209-01		TCGA-TM-A84G-01	TCGA-HT-8564-01	TCGA-DU-8163-01
TCGA-14-1825-01	TCGA-HT-8011-01	TCGA-28-5215-01		TCGA-TM-A84H-01	TCGA-HT-A4DV-01	TCGA-DU-8164-01
TCGA-14-1829-01	TCGA-HT-8104-01	TCGA-28-5216-01		TCGA-TM-A84J-01	TCGA-HT-A5R7-01	TCGA-DU-8166-01
TCGA-14-2554-01	TCGA-HT-8110-01	TCGA-28-5218-01		TCGA-TM-A84L-01	TCGA-HT-A614-01	TCGA-DU-8167-01
TCGA-15-0742-01	TCGA-HT-8563-01	TCGA-28-5220-01		TCGA-TM-A84M-01	TCGA-HT-A615-01	TCGA-DU-8168-01
TCGA-15-1444-01	TCGA-HT-A5RA-01	TCGA-32-1970-01		TCGA-TM-A84O-01	TCGA-HT-A616-01	TCGA-DU-A5TP-01
TCGA-16-0846-01	TCGA-HT-A5RC-01	TCGA-32-1982-01		TCGA-TM-A84Q-01	TCGA-HT-A618-01	TCGA-DU-A5TR-01
TCGA-16-1045-01	TCGA-HT-A617-01	TCGA-32-2615-01		TCGA-TM-A84R-01	TCGA-HT-A619-01	TCGA-DU-A5TU-01
TCGA-19-0957-01	TCGA-HT-A61C-01	TCGA-32-2632-01		TCGA-TM-A84S-01	TCGA-HT-A61A-01	TCGA-DU-A5TW-01
TCGA-19-1389-01	TCGA-HW-7490-01	TCGA-32-2634-01		TCGA-TM-A84T-01	TCGA-HT-A74H-01	TCGA-DU-A6S2-01
TCGA-19-1390-01	TCGA-HW-A5KK-01	TCGA-32-2638-01		TCGA-VM-A8C8-01	TCGA-HT-A74J-01	TCGA-DU-A6S3-01
TCGA-19-2619-01	TCGA-HW-A5KM-01	TCGA-32-4213-01		TCGA-VM-A8CA-01	TCGA-HW-7486-01	TCGA-DU-A6S6-01
				TCGA-VM-A8CE-01	TCGA-HW-7487-01	TCGA-DU-A6S7-01
				TCGA-VW-A7QS-01	TCGA-HW-7489-01	TCGA-DU-A6S8-01
				TCGA-W9-A837-01	TCGA-HW-7491-01	TCGA-DU-A76K-01
				TCGA-EZ-7264-01	TCGA-HW-7495-01	TCGA-DU-A76O-01
				TCGA-QH-A65R-01	TCGA-HW-8319-01	TCGA-DU-A76R-01
				TCGA-QH-A65S-01	TCGA-HW-8320-01	TCGA-DU-A7T6-01
				TCGA-QH-A65V-01	TCGA-HW-8321-01	TCGA-DU-A7T8-01
				TCGA-QH-A65X-01	TCGA-HW-8322-01	TCGA-DU-A7TB-01
				TCGA-QH-A65Z-01	TCGA-HW-A5KJ-01	TCGA-DU-A7TC-01
				TCGA-QH-A6CY-01	TCGA-HW-A5KL-01	TCGA-DU-A7TG-01
				TCGA-QH-A6CZ-01	TCGA-IK-8125-01	TCGA-E1-5302-01
				TCGA-QH-A6X4-01	TCGA-KT-A74X-01	TCGA-E1-5303-01
				TCGA-QH-A6X5-01	TCGA-P5-A5EW-01	TCGA-E1-5305-01
				TCGA-QH-A6X8-01	TCGA-P5-A5EY-01	TCGA-E1-5307-01
				TCGA-QH-A6X9-01	TCGA-P5-A5F0-01	TCGA-E1-5311-01
				TCGA-QH-A6XC-01	TCGA-P5-A5F2-01	TCGA-E1-5319-01
				TCGA-QH-A86X-01	TCGA-E1-A7YW-01	TCGA-E1-5322-01
				TCGA-R8-A6MK-01	TCGA-E1-A7Z6-01	TCGA-E1-A7YO-01
