# Supplementary material for: Mining glycosylation-related prognostic lncRNAs and constructing a prognostic model for overall survival prediction in glioma: A study based on bioinformatics analysis
Source: Medicine (Baltimore). 2023 May 5;102(18):e33569. doi: 10.1097/MD.0000000000033569 (PMC10158895; doi:10.1097/MD.0000000000033569)
Supplement: Supplementary file 5 [file medi-102-e33569-s005.xlsx]

## Sheet: Table S5
Table S5:By differential expression analysis between LGG and GBM, the differentially expressed genes correlated with glycosylation were screened out
Differential expressed genes correlated with glycosylation
Gene	conMean	treatMean	logFC	pValue
OSTC	1329.07	3636.26	1.45204	6.06656e-58
ALG3	1107.06	2018.53	0.866567	3.69246e-52
DDOST	5962.76	11933.6	1.00097	4.94988e-52
GALNT5	50.295	257.133	2.35403	2.21231e-48
TMEM165	2383.81	5328.73	1.16052	1.83781e-47
MGAT4C	1432.96	195.965	-2.87034	4.68212e-47
GALNT13	8629.5	1443.82	-2.57938	2.25771e-46
PMM2	203.011	398.519	0.973087	4.72156e-46
TRAK1	6147.11	3609.79	-0.767992	4.36427e-45
TET1	398.56	116.605	-1.77317	1.62107e-44
OST4	3506.42	7016.03	1.00065	2.05218e-43
ALG6	541.333	1074.16	0.988626	4.52299e-43
RPN1	10032.7	16002.4	0.673581	7.31044e-42
MGAT3	3481.57	1430.09	-1.28363	3.52433e-41
RPN2	10720.2	17898.1	0.739479	8.26512e-41
MVD	3119.92	1539.38	-1.01916	3.67457e-39
B3GNT7	249.218	664.796	1.4155	3.85895e-39
B3GNT5	432.544	1091.14	1.33492	3.98177e-38
DPAGT1	1380.2	1947.57	0.496793	1.05155e-37
PLOD3	3444.91	7032.21	1.02951	2.53006e-37
MGAT4B	2992.74	4801.84	0.682121	4.85366e-37
TMEM258	2351.04	3891.02	0.726853	5.13063e-37
ALG1	732.694	1151.56	0.652308	2.62553e-36
ABCA2	21286.8	8969.75	-1.24682	3.42679e-35
C1GALT1C1	727.485	1137.35	0.644687	2.33385e-34
MGAT5	5544.89	3466.9	-0.677511	7.18515e-34
MAGT1	3698.25	6472.74	0.807535	7.6916e-34
ALG14	524.15	860.376	0.714989	2.49238e-33
IL15	45.8276	129.618	1.49998	5.34918e-33
ALG2	1143.06	1621.19	0.504153	2.781e-32
TET2	2160.11	1281.22	-0.753584	4.26478e-32
ALG8	1418.41	1980.42	0.481531	2.54093e-31
SDF2L1	509.248	931.656	0.871428	3.22897e-31
ALG5	1075.04	1866.45	0.795909	5.84634e-31
GALNT8	1965.02	828.653	-1.2457	1.23673e-30
GALNT9	1398.18	343.714	-2.02427	3.29745e-30
EOGT	479.864	751.089	0.64636	5.62368e-30
MGAT1	5240.05	7673.86	0.550372	5.90447e-29
GALNT3	92.7077	198.837	1.10083	6.02934e-29
DHDDS	1676.5	2235.58	0.415195	1.60599e-28
TET3	2096.28	1336.57	-0.649294	2.77135e-28
STT3A	4479.85	6191.43	0.466822	1.65262e-27
POMK	173.738	71.2508	-1.28594	4.74568e-27
DPM3	954.343	1711.75	0.842889	6.00522e-27
B3GALT2	890.027	402.983	-1.14313	6.59728e-27
B3GNT8	19.4297	48.2287	1.31163	1.61652e-26
ARFGEF1	2876.82	2163.08	-0.411388	8.28379e-26
SLC35C1	1047.74	1495.41	0.513269	2.70302e-25
GALNTL6	112.64	25.3154	-2.15364	5.88008e-25
DERL3	90.0817	181.328	1.0093	1.22415e-24
DPM1	1053.78	1462.42	0.472776	1.26402e-24
GAL3ST1	831.468	367.891	-1.17638	3.71322e-24
MUC1	354.848	779.253	1.13489	7.5388e-24
GORASP1	4609.12	3391.02	-0.442772	1.3524e-23
GALNT2	5194.73	8128.58	0.645953	2.18856e-23
CHP1	5021.62	3715.44	-0.434622	1.08681e-22
GFPT1	3015.01	2227.1	-0.436993	1.43203e-22
ST8SIA6	58.9698	29.8955	-0.980049	1.86256e-22
CHST4	2.55918	9.95	1.95902	6.98926e-22
TMEM59	10162.6	14336.8	0.496447	2.00404e-21
GALNT16	2309.23	1170.94	-0.979743	4.40977e-21
SRD5A3	686.45	1039.44	0.598581	1.37651e-20
ASGR1	446.697	250.427	-0.834906	4.89089e-20
UBE2G2	5952	4636.61	-0.360305	5.36173e-20
ALG10B	874.265	634.423	-0.462626	6.90015e-20
GALNT12	72.2178	121.504	0.750578	1.33706e-19
POMGNT1	5071.6	6739.66	0.410235	1.8788e-19
MAN1C1	2717.31	5219.07	0.941615	1.25833e-18
KRTCAP2	733.467	971.124	0.404924	4.2771e-18
GCNT1	149.645	386.846	1.37022	6.22156e-18
MGAT5B	1931.79	847.047	-1.18942	6.42709e-18
MOGS	2163.23	2704.03	0.321924	9.38106e-18
B3GALNT1	1778.65	2564.35	0.52781	1.52952e-17
MFNG	902.001	1366.72	0.599513	2.62174e-17
B4GALT7	1462.39	1786.03	0.288425	5.1074e-17
MUC12	48.2254	138.447	1.52147	3.58648e-16
XXYLT1	1082.4	1408.34	0.379772	8.83413e-16
POFUT1	3975.39	5455.5	0.456615	1.76055e-15
B4GALT5	5834.23	8303.65	0.509204	2.80019e-15
GOLGA2	3669.36	2927.08	-0.326064	3.8655e-15
DPM2	2416	3027.34	0.325433	7.25942e-15
GALNT14	293.594	153.585	-0.934788	1.36148e-14
SYVN1	4018.99	3411.57	-0.236398	1.64453e-14
POFUT2	1839.88	2381.38	0.372182	2.54961e-14
POGLUT1	1071.48	1335.3	0.317555	1.76849e-13
DAD1	5913.72	7833.18	0.405531	4.05663e-13
FKTN	1835.05	1450.87	-0.3389	1.00591e-12
TUSC3	1941.17	1464.1	-0.406911	1.48619e-12
MCFD2	5630.33	7035.34	0.321399	1.84927e-12
NUS1	1364.09	1682.24	0.302443	2.60243e-12
SDF2	1957.44	2417.93	0.304808	8.11372e-12
ST6GALNAC4	1018.04	1267.64	0.316354	1.41903e-11
ST3GAL4	1300.88	1689.53	0.37713	2.94407e-11
ALG11	320.261	231.881	-0.465859	4.66784e-11
B3GALNT2	307.478	377.973	0.297799	5.22331e-11
ALG10	113.62	133.437	0.23194	5.47189e-10
ASGR2	27.0277	48.7065	0.849674	9.06945e-10
LMAN1	3861.07	4953.58	0.359472	2.02162e-09
MGAT2	114.261	149.351	0.386374	2.06841e-09
B4GALT1	1306.1	2185.37	0.742608	3.24726e-09
MT3	20202.6	36647.5	0.859173	1.60257e-08
VEGFB	4849.28	5716.64	0.237398	1.75353e-08
B3GNT9	1015.19	1343.82	0.404586	4.18514e-08
DOLK	1422.84	1654.13	0.217298	4.86421e-08
B3GALT6	1572.74	1839.32	0.225894	5.08975e-08
FKRP	916.237	1115.41	0.283787	9.343e-08
POMT1	3845.27	3274.07	-0.231999	1.05639e-07
GALNT18	1339.3	968.86	-0.467121	2.25134e-07
ST3GAL3	1420.87	1659.51	0.223982	2.99145e-07
POMGNT2	3924.56	3424.76	-0.196528	6.43412e-07
TMTC1	1276.19	889.304	-0.521096	8.84532e-07
GXYLT2	176.421	285.212	0.693013	9.75518e-07
GCNT4	114.081	68.6626	-0.732464	1.36825e-06
ALG12	518.532	607.866	0.22932	2.31016e-06
B3GNT2	603.649	750.007	0.313194	3.77907e-06
OGT	7511.77	6584.16	-0.190154	4.14527e-06
STT3B	5094.79	5743.4	0.172882	4.39932e-06
FUT8	1999.76	2329.68	0.220303	9.03389e-06
TMTC3	934.605	1301.57	0.477828	1.03685e-05
NUDT14	538.312	678.969	0.334904	1.13932e-05
POMT2	2880.54	2523.57	-0.190875	1.96119e-05
MUC5B	10.8033	6.19356	-0.802628	2.35078e-05
TRAK2	4290.92	3495.44	-0.295813	2.59169e-05
MUC4	79.7253	49.9898	-0.673403	4.38081e-05
SLC35C2	3002.04	3307.34	0.139729	0.00014179
B3GALT1	459.604	580.801	0.337653	0.000143935
GALNT7	1067.59	1231.02	0.205499	0.000180018
MPDU1	3475.05	3971.04	0.192486	0.000244411
PGM3	2892.33	2552.11	-0.180541	0.000262167
GALNT1	4356.17	4795.47	0.138612	0.000327609
GALNT11	3392.32	3074.3	-0.142014	0.000384818
GALNT15	9256.92	6406.9	-0.530906	0.000697981
SLC51B	176.848	137.525	-0.362812	0.00141276
MUC13	7.10185	21.9178	1.62583	0.00190072
MUC20	118.748	104.604	-0.182964	0.00291714
MUC19	10.0828	7.75837	-0.378068	0.00472553
GXYLT1	955.703	876.663	-0.124541	0.00644822
GALNT10	4801.06	5249.66	0.128871	0.00773711
RFNG	2242.74	2362.83	0.0752522	0.00921886
PMM1	2441.58	2271.59	-0.104115	0.0116891
B3GALT4	338.525	376.964	0.155163	0.0119175
LFNG	5407.06	6562.58	0.279418	0.0199443
GFPT2	2611.38	3337.07	0.353768	0.0229979
C1GALT1	1620.68	1749.6	0.110429	0.0316925
ST6GAL1	5739.17	5263.28	-0.124878	0.0605468
TMTC2	1629.23	1597.77	-0.0281344	0.0703189
UGGT1	3590.97	3368.03	-0.0924676	0.0911031
ST6GALNAC2	196.185	224.056	0.191645	0.100358
DOLPP1	1491.88	1447.86	-0.0432108	0.106194
UBE2J1	3825.83	3656.42	-0.0653404	0.124869
MUC6	34.2294	37.7607	0.141649	0.129661
B3GNT4	79.4646	54.9387	-0.53249	0.171336
ST3GAL2	2122.7	2191.67	0.0461307	0.22325
TMTC4	1767.35	1608.4	-0.135961	0.243669
UGGT2	971.45	932.847	-0.058499	0.269912
B3GNT6	2.24947	1.93048	-0.220632	0.299472
ST3GAL1	1153.73	1297.97	0.169945	0.493412
GALNT4	15.4473	13.8254	-0.160031	0.503242
RAMP1	7032.41	7820.05	0.153158	0.569365
ENTPD5	858.181	878.455	0.0336861	0.592292
VCP	14398.9	14530.2	0.0130998	0.634505
B3GALT5	302.597	309.298	0.0315963	0.735516
ACER2	66.8438	67.6992	0.0183437	0.836481
GALNT6	393.716	321.006	-0.294556	0.887619
MGAT4A	2301.91	2377.73	0.0467542	0.933315
ALG13	1541.04	1595.12	0.0497631	0.994066
