# Supplementary material for: Mining glycosylation-related prognostic lncRNAs and constructing a prognostic model for overall survival prediction in glioma: A study based on bioinformatics analysis
Source: Medicine (Baltimore). 2023 May 5;102(18):e33569. doi: 10.1097/MD.0000000000033569 (PMC10158895; doi:10.1097/MD.0000000000033569)
Supplement: Supplementary file 6 [file medi-102-e33569-s006.xlsx]

## Sheet: Sheet1
Table S6:188 glycosylation-related genes were screened out in the GSEA database
Gene list for N-Linked and O-Linked Glycosylation in GSEA
Gene name
ST3GAL2	MGAT1	GALNT13	MUC1	ST6GALNAC2	LARGE1	MUC20
GFPT2	FUT8	DOLK	RAMP1	UGGT1	RPN2	GCNT3
B3GNT5	C1GALT1C1	MUC2	PMM2	POGLUT2	MGAT4C	GALNT7
TMTC2	ALG3	ALG13	TMEM59	B3GLCT	ALG14	B3GNT3
GALNT8	B3GNT4	GALNT15	SDF2L1	POGLUT1	DHDDS	GOLGA2
PGM3	MAGT1	ASGR1	DOLPP1	TET2	ALG2	DERL3
VEGFB	FKTN	XXYLT1	TMTC4	B4GALNT2	GCNT4	B3GALT6
MT3	GALNT12	OSTC	MGAT5	LMAN1	ACER2	DAD1
TMTC3	GALNT18	RPN1	MUC3A	GALNTL6	SYVN1	OGT
B4GALT1	ALG10	STT3A	SRD5A3	ENTPD5	B3GNT7	UGGT2
DPAGT1	GALNT11	TUSC3	MUC6	PMM1	UBE2G2	GALNT16
MUC5AC	SLC51B	CRPPA	POFUT1	MUCL1	ST8SIA6	ALG8
ABCA2	IL15	ST6GALNAC4	CHST4	GALNT6	B3GALT2	PLOD3
ST3GAL4	MGAT5B	B3GNT2	ALG5	ASGR2	POMGNT1	TMEM258
TET1	DPM1	EOGT	MUC13	MPDU1	POGLUT3	GFPT1
MGAT2	GALNT14	ST6GAL1	SLC35C1	B3GALT4	ALG12	POFUT2
FKRP	B3GNT9	ARFGEF1	GALNT10	GALNT4	B3GNT6	C1GALT1C1L
GCNT1	B3GALNT1	MVD	RXYLT1	B3GALT5	MOGS	GXYLT1
GAL3ST1	SDF2	TRAK1	TRAK2	MAN1C1	TMEM165	MCFD2
DDOST	POMT1	MUC19	NUDT14	B3GNT8	ST3GAL3	TMTC1
ALG6	MUC17	GXYLT2	VCP	MUC12	MUC4	MGAT3
ALG9	KRTCAP2	ST3GAL1	ALG10B	B3GALNT2	DPM2	GALNT3
GALNT5	MUC16	OGA	MGAT4B	STT3B	OST4	LFNG
GALNT1	B4GAT1	GALNT9	GORASP1	A4GNT	DPM3	MUC5B
POMGNT2	B4GALT5	POMT2	CHP1	B3GALT1	POMK	NUS1
LARGE2	B4GALT7	UBE2J1	B3GNT10	ALG1	ALG11	MFNG
MGAT4A	RFNG	TET3	SLC35C2	C1GALT1	GALNT2
